# Supplementary material for: Genomic Diversity, Virulence Gene, and Prophage Arrays of Bovine and Human Shiga Toxigenic and Enteropathogenic Escherichia coli Strains Isolated in Hungary
Source: Front Microbiol. 2022 Jul 5;13:896296. doi: 10.3389/fmicb.2022.896296 (PMC9294531; doi:10.3389/fmicb.2022.896296)
Supplement: Supplementary Table 1 — Genome sequences used for the phylogenetic analysis of the strains with WGS determined in the current study. [file Table_1.XLSX]

## Sheet: Tabelle1
Strain_name	Year of isolation	Country	Host	Accession no.
HH-NP001	2014	Japan	bovine	DRR102638	BFJP01000000
HH-NP002	2014	Japan	bovine	DRR102639	BFJQ01000000
HH-NP005	2014	Japan	bovine	DRR102641	BFJS01000000
HH-NP006	2014	Japan	bovine	DRR102642	BFJT01000000
HH-NP007	2014	Japan	bovine	DRR102643	BFJU01000000
HH-NP008	2014	Japan	bovine	DRR102644	BFJV01000000
HH-NP010	2014	Japan	bovine	DRR102645	BFJW01000000
HH-NP013	2014	Japan	bovine	DRR102646	BFJX01000000
HH-NP014	2014	Japan	bovine	DRR102647	BFJY01000000
HH-NP015	2014	Japan	bovine	DRR102648	BFJZ01000000
HH-NP016	2014	Japan	bovine	DRR102649	BFKA01000000
HH-NP022	2014	Japan	bovine	DRR102650	BFKB01000000
HH-NP023	2014	Japan	bovine	DRR102651	BFKC01000000
HH-NP024	2014	Japan	bovine	DRR102652	BFKD01000000
HH-NP029	2014	Japan	bovine	DRR102654	BFKF01000000
HH-NP031	2014	Japan	bovine	DRR102655	BFKG01000000
HH-NP033	2014	Japan	bovine	DRR102656	BFKH01000000
HH-P001	2014	Japan	bovine	DRR102657	BFKI01000000
HH-P003	2014	Japan	bovine	DRR102658	BFKJ01000000
HH-P005	2014	Japan	bovine	DRR102659	BFKK01000000
HH-P006	2014	Japan	bovine	DRR102660	BFKL01000000
HH-P007	2014	Japan	bovine	DRR102661	BFKM01000000
HH-P011	2014	Japan	bovine	DRR102662	BFKN01000000
HH-P012	2014	Japan	bovine	DRR102663	BFKO01000000
HH-P013	2014	Japan	bovine	DRR102664	BFKP01000000
HH-P016	2014	Japan	bovine	DRR102665	BFKQ01000000
HH-P019	2014	Japan	bovine	DRR102666	BFKR01000000
HH-P022	2014	Japan	bovine	DRR102667	BFKS01000000
HH-P025	2014	Japan	bovine	DRR102668	BFKT01000000
HH-P033	2014	Japan	bovine	DRR102669	BFKU01000000
HH-P034	2014	Japan	bovine	DRR102670	BFKV01000000
HH-P044	2014	Japan	bovine	DRR102671	BFKW01000000
HH-P054	2014	Japan	bovine	DRR102672	BFKX01000000
HH-P056	2014	Japan	bovine	DRR102673	BFKY01000000
KK-NP001	2014	Japan	bovine	DRR102954	BFVS01000000
KK-NP002	2014	Japan	bovine	DRR102955	BFVT01000000
KK-NP003	2014	Japan	bovine	DRR102956	BFVU01000000
KK-NP004	2014	Japan	bovine	DRR102957	BFVV01000000
KK-NP005	2014	Japan	bovine	DRR102958	BFVW01000000
KK-NP006	2014	Japan	bovine	DRR102959	BFVX01000000
KK-NP007	2014	Japan	bovine	DRR102960	BFVY01000000
KK-NP008	2014	Japan	bovine	DRR102961	BFVZ01000000
KK-NP009	2014	Japan	bovine	DRR102962	BFWA01000000
KK-NP010	2014	Japan	bovine	DRR102963	BFWB01000000
KK-NP011	2014	Japan	bovine	DRR102964	BFWC01000000
KK-NP012	2014	Japan	bovine	DRR102965	BFWD01000000
KK-NP013	2014	Japan	bovine	DRR102966	BFWE01000000
KK-NP014	2014	Japan	bovine	DRR102967	BFWF01000000
KK-NP015	2014	Japan	bovine	DRR102968	BFWG01000000
KK-NP016	2014	Japan	bovine	DRR102969	BFWH01000000
KK-NP017	2014	Japan	bovine	DRR102970	BFWI01000000
KK-NP018	2014	Japan	bovine	DRR102971	BFWJ01000000
KK-NP019	2014	Japan	bovine	DRR102972	BFWK01000000
KK-NP020	2014	Japan	bovine	DRR102973	BFWL01000000
KK-NP021	2014	Japan	bovine	DRR102974	BFWM01000000
KK-NP022	2014	Japan	bovine	DRR102975	BFWN01000000
KK-NP023	2014	Japan	bovine	DRR102976	BFWO01000000
KK-NP024	2014	Japan	bovine	DRR102977	BFWP01000000
KK-NP025	2014	Japan	bovine	DRR102978	BFWQ01000000
KK-P001	2014	Japan	bovine	DRR102979	BFWR01000000
KK-P002	2014	Japan	bovine	DRR102980	BFWS01000000
KK-P003	2014	Japan	bovine	DRR102981	BFWT01000000
KK-P005	2014	Japan	bovine	DRR102982	BFWU01000000
KK-P006	2014	Japan	bovine	DRR102983	BFWV01000000
KK-P007	2014	Japan	bovine	DRR102984	BFWW01000000
KK-P011	2014	Japan	bovine	DRR102985	BFWX01000000
KK-P012	2014	Japan	bovine	DRR102986	BFWY01000000
KK-P015	2014	Japan	bovine	DRR102987	BFWZ01000000
KK-P016	2014	Japan	bovine	DRR102988	BFXA01000000
KK-P019	2014	Japan	bovine	DRR102989	BFXB01000000
KK-P020	2014	Japan	bovine	DRR102990	BFXC01000000
KK-P021	2014	Japan	bovine	DRR102991	BFXD01000000
KK-P023	2014	Japan	bovine	DRR102992	BFXE01000000
KK-P027	2014	Japan	bovine	DRR102993	BFXF01000000
KK-P029	2014	Japan	bovine	DRR102994	BFXG01000000
KK-P033	2014	Japan	bovine	DRR102995	BFXH01000000
KK-P035	2014	Japan	bovine	DRR102996	BFXI01000000
KK-P036	2014	Japan	bovine	DRR102997	BFXJ01000000
KK-P038	2014	Japan	bovine	DRR102998	BFXK01000000
KK-P040	2014	Japan	bovine	DRR102999	BFXL01000000
KK-P041	2014	Japan	bovine	DRR103000	BFXM01000000
KK-P042	2014	Japan	bovine	DRR103001	BFXN01000000
KK-P043	2014	Japan	bovine	DRR103002	BFXO01000000
KK-P044	2014	Japan	bovine	DRR103003	BFXP01000000
KK-P045	2014	Japan	bovine	DRR103004	BFXQ01000000
KK-P048	2014	Japan	bovine	DRR103005	BFXR01000000
KK-P049	2014	Japan	bovine	DRR103006	BFXS01000000
KK-P051	2014	Japan	bovine	DRR103007	BFXT01000000
KK-P055	2014	Japan	bovine	DRR103008	BFXU01000000
KK-P057	2014	Japan	bovine	DRR103009	BFXV01000000
KK-P059	2014	Japan	bovine	DRR103010	BFXW01000000
KK-P060	2014	Japan	bovine	DRR103011	BFXX01000000
KK-P061	2014	Japan	bovine	DRR103012	BFXY01000000
KK-P062	2014	Japan	bovine	DRR103013	BFXZ01000000
KK-P064	2014	Japan	bovine	DRR103014	BFYA01000000
KK-P065	2014	Japan	bovine	DRR103015	BFYB01000000
KK-P066	2014	Japan	bovine	DRR103016	BFYC01000000
KK-P067	2014	Japan	bovine	DRR103017	BFYD01000000
KS-NP011	2013	Japan	bovine	DRR103018	BFYE01000000
KS-NP012	2013	Japan	bovine	DRR103019	BFYF01000000
KS-NP013	2013	Japan	bovine	DRR103020	BFYG01000000
KS-NP014	2013	Japan	bovine	DRR103021	BFYH01000000
KS-NP015	2013	Japan	bovine	DRR103022	BFYI01000000
KS-NP016	2013	Japan	bovine	DRR103023	BFYJ01000000
KS-NP018	2013	Japan	bovine	DRR103024	BFYK01000000
KS-NP019	2013	Japan	bovine	DRR103025	BFYL01000000
KS-NP025	2013	Japan	bovine	DRR103026	BFYM01000000
KS-NP027	2013	Japan	bovine	DRR103027	BFYN01000000
KS-NP029	2013	Japan	bovine	DRR103028	BFYO01000000
KS-NP031	2013	Japan	bovine	DRR103029	BFYP01000000
KS-NP033	2013	Japan	bovine	DRR103030	BFYQ01000000
KS-NP035	2013	Japan	bovine	DRR103031	BFYR01000000
KS-NP037	2013	Japan	bovine	DRR103032	BFYS01000000
KS-NP039	2013	Japan	bovine	DRR103033	BFYT01000000
KS-NP041	2013	Japan	bovine	DRR103034	BFYU01000000
KS-NP047	2013	Japan	bovine	DRR103035	BFYV01000000
KS-NP049	2013	Japan	bovine	DRR103036	BFYW01000000
KS-NP063	2013	Japan	bovine	DRR103037	BFYX01000000
KS-NP065	2013	Japan	bovine	DRR103038	BFYY01000000
KS-NP069	2013	Japan	bovine	DRR103039	BFYZ01000000
KS-NP071	2013	Japan	bovine	DRR103040	BFZA01000000
KS-NP073	2013	Japan	bovine	DRR103041	BFZB01000000
KS-NP075	2013	Japan	bovine	DRR103042	BFZC01000000
KS-NP079	2013	Japan	bovine	DRR103043	BFZD01000000
KS-NP081	2013	Japan	bovine	DRR103044	BFZE01000000
KS-NP091	2013	Japan	bovine	DRR103045	BFZF01000000
KS-NP093	2013	Japan	bovine	DRR103046	BFZG01000000
KS-NP096	2013	Japan	bovine	DRR103047	BFZH01000000
KS-NP101	2013	Japan	bovine	DRR103048	BFZI01000000
KS-NP108	2013	Japan	bovine	DRR103049	BFZJ01000000
KS-NP112	2013	Japan	bovine	DRR103050	BFZK01000000
KS-NP115	2013	Japan	bovine	DRR103051	BFZL01000000
KS-NP120	2013	Japan	bovine	DRR103052	BFZM01000000
KS-NP122	2013	Japan	bovine	DRR103053	BFZN01000000
KS-NP129	2013	Japan	bovine	DRR103054	BFZO01000000
KS-P001	2013	Japan	bovine	DRR103055	BFZP01000000
KS-P002	2013	Japan	bovine	DRR103056	BFZQ01000000
KS-P003	2013	Japan	bovine	DRR103057	BFZR01000000
KS-P007	2013	Japan	bovine	DRR103058	BFZS01000000
KS-P008	2013	Japan	bovine	DRR103059	BFZT01000000
KS-P009	2013	Japan	bovine	DRR103060	BFZU01000000
KS-P011	2013	Japan	bovine	DRR103061	BFZV01000000
KS-P012	2013	Japan	bovine	DRR103062	BFZW01000000
KS-P013	2013	Japan	bovine	DRR103063	BFZX01000000
KS-P014	2013	Japan	bovine	DRR103064	BFZY01000000
KS-P015	2013	Japan	bovine	DRR103065	BFZZ01000000
KS-P016	2013	Japan	bovine	DRR103066	BGAA01000000
KS-P017	2013	Japan	bovine	DRR103067	BGAB01000000
KS-P018	2013	Japan	bovine	DRR103068	BGAC01000000
KS-P019	2013	Japan	bovine	DRR103069	BGAD01000000
KS-P020	2013	Japan	bovine	DRR103070	BGAE01000000
KS-P021	2013	Japan	bovine	DRR103071	BGAF01000000
KS-P022	2013	Japan	bovine	DRR103072	BGAG01000000
KS-P023	2013	Japan	bovine	DRR103073	BGAH01000000
KS-P024	2013	Japan	bovine	DRR103074	BGAI01000000
KS-P026	2013	Japan	bovine	DRR103075	BGAJ01000000
KS-P027	2013	Japan	bovine	DRR103076	BGAK01000000
KS-P028	2013	Japan	bovine	DRR103077	BGAL01000000
KS-P029	2013	Japan	bovine	DRR103078	BGAM01000000
KS-P033	2013	Japan	bovine	DRR103079	BGAN01000000
KS-P035	2013	Japan	bovine	DRR103080	BGAO01000000
KS-P036	2013	Japan	bovine	DRR103081	BGAP01000000
KS-P037	2013	Japan	bovine	DRR103082	BGAQ01000000
KS-P038	2013	Japan	bovine	DRR103083	BGAR01000000
KS-P039	2013	Japan	bovine	DRR103084	BGAS01000000
KS-P040	2013	Japan	bovine	DRR103085	BGAT01000000
KS-P044	2013	Japan	bovine	DRR103086	BGAU01000000
KS-P045	2013	Japan	bovine	DRR103087	BGAV01000000
KS-P049	2013	Japan	bovine	DRR103088	BGAW01000000
KS-P050	2013	Japan	bovine	DRR103089	BGAX01000000
KS-P054	2013	Japan	bovine	DRR103091	BGAZ01000000
KS-P055	2013	Japan	bovine	DRR103092	BGBA01000000
KS-P056	2013	Japan	bovine	DRR103093	BGBB01000000
KS-P058	2013	Japan	bovine	DRR103094	BGBC01000000
KS-P061	2013	Japan	bovine	DRR103095	BGBD01000000
KS-P063	2013	Japan	bovine	DRR103096	BGBE01000000
KS-P064	2013	Japan	bovine	DRR103097	BGBF01000000
KS-P065	2013	Japan	bovine	DRR103098	BGBG01000000
KS-P066	2013	Japan	bovine	DRR103099	BGBH01000000
KS-P067	2013	Japan	bovine	DRR103100	BGBI01000000
KS-P068	2013	Japan	bovine	DRR103101	BGBJ01000000
KS-P070	2013	Japan	bovine	DRR103102	BGBK01000000
KS-P071	2013	Japan	bovine	DRR103103	BGBL01000000
KS-P072	2013	Japan	bovine	DRR103104	BGBM01000000
KS-P076	2013	Japan	bovine	DRR103105	BGBN01000000
KS-P081	2013	Japan	bovine	DRR103106	BGBO01000000
KS-P083	2013	Japan	bovine	DRR103107	BGBP01000000
KS-P087	2013	Japan	bovine	DRR103108	BGBQ01000000
KS-P091	2013	Japan	bovine	DRR103110	BGBS01000000
KS-P093	2013	Japan	bovine	DRR103111	BGBT01000000
KS-P099	2013	Japan	bovine	DRR103112	BGBU01000000
NS-NP002	2014	Japan	bovine	DRR103113	BGBV01000000
NS-NP003	2014	Japan	bovine	DRR103114	BGBW01000000
NS-NP005	2014	Japan	bovine	DRR103115	BGBX01000000
NS-NP006	2014	Japan	bovine	DRR103116	BGBY01000000
NS-NP007	2014	Japan	bovine	DRR103117	BGBZ01000000
NS-NP008	2014	Japan	bovine	DRR103118	BGCA01000000
NS-NP010	2014	Japan	bovine	DRR103119	BGCB01000000
NS-NP011	2014	Japan	bovine	DRR103120	BGCC01000000
NS-NP012	2014	Japan	bovine	DRR103121	BGCD01000000
NS-NP013	2014	Japan	bovine	DRR103122	BGCE01000000
NS-NP014	2014	Japan	bovine	DRR103123	BGCF01000000
NS-NP015	2014	Japan	bovine	DRR103124	BGCG01000000
NS-NP016	2014	Japan	bovine	DRR103125	BGCH01000000
NS-NP017	2014	Japan	bovine	DRR103126	BGCI01000000
NS-NP018	2014	Japan	bovine	DRR103127	BGCJ01000000
NS-NP019	2014	Japan	bovine	DRR103128	BGCK01000000
NS-NP020	2014	Japan	bovine	DRR103129	BGCL01000000
NS-NP021	2014	Japan	bovine	DRR103130	BGCM01000000
NS-NP022	2014	Japan	bovine	DRR103131	BGCN01000000
NS-NP023	2014	Japan	bovine	DRR103132	BGCO01000000
NS-NP024	2014	Japan	bovine	DRR103133	BGCP01000000
NS-NP025	2014	Japan	bovine	DRR103134	BGCQ01000000
NS-NP026	2014	Japan	bovine	DRR103135	BGCR01000000
NS-NP027	2014	Japan	bovine	DRR103136	BGCS01000000
NS-NP028	2014	Japan	bovine	DRR103137	BGCT01000000
NS-NP029	2014	Japan	bovine	DRR103138	BGCU01000000
NS-NP030	2014	Japan	bovine	DRR103139	BGCV01000000
NS-NP031	2014	Japan	bovine	DRR103140	BGCW01000000
NS-NP032	2014	Japan	bovine	DRR103141	BGCX01000000
NS-NP033	2014	Japan	bovine	DRR103142	BGCY01000000
NS-NP034	2014	Japan	bovine	DRR103143	BGCZ01000000
NS-NP035	2014	Japan	bovine	DRR103144	BGDA01000000
NS-NP036	2014	Japan	bovine	DRR103145	BGDB01000000
NS-NP037	2014	Japan	bovine	DRR103146	BGDC01000000
NS-NP038	2014	Japan	bovine	DRR103147	BGDD01000000
NS-NP039	2014	Japan	bovine	DRR103148	BGDE01000000
NS-NP040	2014	Japan	bovine	DRR103149	BGDF01000000
NS-NP041	2014	Japan	bovine	DRR103150	BGDG01000000
NS-NP042	2014	Japan	bovine	DRR103151	BGDH01000000
NS-NP043	2014	Japan	bovine	DRR103152	BGDI01000000
NS-P001	2014	Japan	bovine	DRR103153	BGDJ01000000
NS-P002	2014	Japan	bovine	DRR103154	BGDK01000000
NS-P003	2014	Japan	bovine	DRR103155	BGDL01000000
NS-P006	2014	Japan	bovine	DRR103156	BGDM01000000
NS-P007	2014	Japan	bovine	DRR103157	BGDN01000000
NS-P008	2014	Japan	bovine	DRR103158	BGDO01000000
NS-P009	2014	Japan	bovine	DRR103159	BGDP01000000
NS-P010	2014	Japan	bovine	DRR103160	BGDQ01000000
NS-P011	2014	Japan	bovine	DRR103161	BGDR01000000
NS-P012	2014	Japan	bovine	DRR103162	BGDS01000000
NS-P015	2014	Japan	bovine	DRR103163	BGDT01000000
NS-P017	2014	Japan	bovine	DRR103164	BGDU01000000
NS-P021	2014	Japan	bovine	DRR103165	BGDV01000000
NS-P024	2014	Japan	bovine	DRR103166	BGDW01000000
NS-P027	2014	Japan	bovine	DRR103167	BGDX01000000
NS-P028	2014	Japan	bovine	DRR103168	BGDY01000000
NS-P029	2014	Japan	bovine	DRR103169	BGDZ01000000
NS-P032	2014	Japan	bovine	DRR103170	BGEA01000000
NS-P035	2014	Japan	bovine	DRR103171	BGEB01000000
NS-P038	2014	Japan	bovine	DRR103172	BGEC01000000
NS-P039	2014	Japan	bovine	DRR103173	BGED01000000
NS-P045	2014	Japan	bovine	DRR103174	BGEE01000000
NS-P046	2014	Japan	bovine	DRR103175	BGEF01000000
NS-P047	2014	Japan	bovine	DRR103176	BGEG01000000
NS-P049	2014	Japan	bovine	DRR103177	BGEH01000000
NS-P051	2014	Japan	bovine	DRR103178	BGEI01000000
NS-P052	2014	Japan	bovine	DRR103179	BGEJ01000000
NS-P056	2014	Japan	bovine	DRR103180	BGEK01000000
NS-P058	2014	Japan	bovine	DRR103181	BGEL01000000
NS-P059	2014	Japan	bovine	DRR103182	BGEM01000000
NS-P065	2014	Japan	bovine	DRR103183	BGEN01000000
NS-P067	2014	Japan	bovine	DRR103184	BGEO01000000
NS-P070	2014	Japan	bovine	DRR103185	BGEP01000000
NS-P071	2014	Japan	bovine	DRR103186	BGEQ01000000
NS-P072	2014	Japan	bovine	DRR103187	BGER01000000
NS-P073	2014	Japan	bovine	DRR103188	BGES01000000
NS-P074	2014	Japan	bovine	DRR103189	BGET01000000
NS-P078	2014	Japan	bovine	DRR103190	BGEU01000000
NS-P079	2014	Japan	bovine	DRR103191	BGEV01000000
OU-NP001	2014	Japan	bovine	DRR103192	BGEW01000000
OU-NP003	2014	Japan	bovine	DRR103193	BGEX01000000
OU-NP005	2014	Japan	bovine	DRR103194	BGEY01000000
OU-NP007	2014	Japan	bovine	DRR103195	BGEZ01000000
OU-NP009	2014	Japan	bovine	DRR103196	BGFA01000000
OU-NP011	2014	Japan	bovine	DRR103197	BGFB01000000
OU-NP013	2014	Japan	bovine	DRR103198	BGFC01000000
OU-NP015	2014	Japan	bovine	DRR103199	BGFD01000000
OU-NP017	2014	Japan	bovine	DRR103200	BGFE01000000
OU-NP019	2014	Japan	bovine	DRR103201	BGFF01000000
OU-NP021	2014	Japan	bovine	DRR103202	BGFG01000000
OU-NP023	2014	Japan	bovine	DRR103203	BGFH01000000
OU-NP025	2014	Japan	bovine	DRR103204	BGFI01000000
OU-NP027	2014	Japan	bovine	DRR103205	BGFJ01000000
OU-NP029	2014	Japan	bovine	DRR103206	BGFK01000000
OU-NP031	2014	Japan	bovine	DRR103207	BGFL01000000
OU-NP033	2014	Japan	bovine	DRR103208	BGFM01000000
OU-NP035	2014	Japan	bovine	DRR103209	BGFN01000000
OU-NP037	2014	Japan	bovine	DRR103210	BGFO01000000
OU-NP041	2014	Japan	bovine	DRR103211	BGFP01000000
OU-NP043	2014	Japan	bovine	DRR103212	BGFQ01000000
OU-NP045	2014	Japan	bovine	DRR103213	BGFR01000000
OU-NP047	2014	Japan	bovine	DRR103214	BGFS01000000
OU-NP049	2014	Japan	bovine	DRR103215	BGFT01000000
OU-P001	2014	Japan	bovine	DRR103216	BGFU01000000
OU-P006	2014	Japan	bovine	DRR103217	BGFV01000000
OU-P009	2014	Japan	bovine	DRR103218	BGFW01000000
OU-P011	2014	Japan	bovine	DRR103219	BGFX01000000
OU-P014	2014	Japan	bovine	DRR103220	BGFY01000000
OU-P020	2014	Japan	bovine	DRR103221	BGFZ01000000
OU-P024	2014	Japan	bovine	DRR103222	BGGA01000000
OU-P027	2014	Japan	bovine	DRR103223	BGGB01000000
OU-P037	2014	Japan	bovine	DRR103224	BGGC01000000
OU-P038	2014	Japan	bovine	DRR103225	BGGD01000000
OU-P048	2014	Japan	bovine	DRR103227	BGGF01000000
OU-P049	2014	Japan	bovine	DRR103228	BGGG01000000
OU-P061	2014	Japan	bovine	DRR103229	BGGH01000000
OU-P062	2014	Japan	bovine	DRR103230	BGGI01000000
OU-P068	2014	Japan	bovine	DRR103231	BGGJ01000000
OU-P080	2014	Japan	bovine	DRR103232	BGGK01000000
OU-P082	2014	Japan	bovine	DRR103233	BGGL01000000
OU-P088	2014	Japan	bovine	DRR103234	BGGM01000000
OU-P098	2014	Japan	bovine	DRR103235	BGGN01000000
SI-NP002	2014	Japan	bovine	DRR103236	BGGO01000000
SI-NP003	2014	Japan	bovine	DRR103237	BGGP01000000
SI-NP006	2014	Japan	bovine	DRR103238	BGGQ01000000
SI-NP007	2014	Japan	bovine	DRR103239	BGGR01000000
SI-NP008	2014	Japan	bovine	DRR103240	BGGS01000000
SI-NP009	2014	Japan	bovine	DRR103241	BGGT01000000
SI-NP010	2014	Japan	bovine	DRR103242	BGGU01000000
SI-NP011	2014	Japan	bovine	DRR103243	BGGV01000000
SI-NP012	2014	Japan	bovine	DRR103244	BGGW01000000
SI-NP013	2014	Japan	bovine	DRR103245	BGGX01000000
SI-NP014	2014	Japan	bovine	DRR103246	BGGY01000000
SI-NP015	2014	Japan	bovine	DRR103247	BGGZ01000000
SI-NP017	2014	Japan	bovine	DRR103248	BGHA01000000
SI-NP018	2014	Japan	bovine	DRR103249	BGHB01000000
SI-NP020	2014	Japan	bovine	DRR103250	BGHC01000000
SI-NP021	2014	Japan	bovine	DRR103251	BGHD01000000
SI-NP022	2014	Japan	bovine	DRR103252	BGHE01000000
SI-NP024	2014	Japan	bovine	DRR103253	BGHF01000000
SI-NP027	2014	Japan	bovine	DRR103254	BGHG01000000
SI-NP028	2014	Japan	bovine	DRR103255	BGHH01000000
SI-NP030	2014	Japan	bovine	DRR103257	BGHJ01000000
SI-NP031	2014	Japan	bovine	DRR103258	BGHK01000000
SI-NP032	2014	Japan	bovine	DRR103259	BGHL01000000
SI-NP033	2014	Japan	bovine	DRR103260	BGHM01000000
SI-NP034	2014	Japan	bovine	DRR103261	BGHN01000000
SI-NP036	2014	Japan	bovine	DRR103262	BGHO01000000
SI-NP037	2014	Japan	bovine	DRR103263	BGHP01000000
SI-NP038	2014	Japan	bovine	DRR103264	BGHQ01000000
SI-NP039	2014	Japan	bovine	DRR103265	BGHR01000000
SI-NP040	2014	Japan	bovine	DRR103266	BGHS01000000
SI-NP041	2014	Japan	bovine	DRR103267	BGHT01000000
SI-NP043	2014	Japan	bovine	DRR103268	BGHU01000000
SI-NP045	2014	Japan	bovine	DRR103269	BGHV01000000
SI-NP047	2014	Japan	bovine	DRR103270	BGHW01000000
SI-NP049	2014	Japan	bovine	DRR103271	BGHX01000000
SI-NP053	2014	Japan	bovine	DRR103272	BGHY01000000
SI-NP055	2014	Japan	bovine	DRR103273	BGHZ01000000
SI-NP059	2014	Japan	bovine	DRR103274	BGIA01000000
SI-P002	2014	Japan	bovine	DRR103275	BGIB01000000
SI-P004	2014	Japan	bovine	DRR103276	BGIC01000000
SI-P006	2014	Japan	bovine	DRR103277	BGID01000000
SI-P010	2014	Japan	bovine	DRR103278	BGIE01000000
SI-P012	2014	Japan	bovine	DRR103279	BGIF01000000
SI-P015	2014	Japan	bovine	DRR103281	BGIH01000000
SI-P019	2014	Japan	bovine	DRR103282	BGII01000000
SI-P021	2014	Japan	bovine	DRR103283	BGIJ01000000
SI-P024	2014	Japan	bovine	DRR103284	BGIK01000000
SI-P025	2014	Japan	bovine	DRR103285	BGIL01000000
SI-P027	2014	Japan	bovine	DRR103286	BGIM01000000
SI-P030	2014	Japan	bovine	DRR103287	BGIN01000000
SI-P036	2014	Japan	bovine	DRR103288	BGIO01000000
SI-P038	2014	Japan	bovine	DRR103289	BGIP01000000
SI-P040	2014	Japan	bovine	DRR103290	BGIQ01000000
SI-P042	2014	Japan	bovine	DRR103291	BGIR01000000
SI-P044	2014	Japan	bovine	DRR103292	BGIS01000000
SI-P045	2014	Japan	bovine	DRR103293	BGIT01000000
SI-P046	2014	Japan	bovine	DRR103294	BGIU01000000
SI-P051	2014	Japan	bovine	DRR103295	BGIV01000000
SI-P055	2014	Japan	bovine	DRR103296	BGIW01000000
SI-P063	2014	Japan	bovine	DRR103298	BGIY01000000
SI-P065	2014	Japan	bovine	DRR103299	BGIZ01000000
SI-P066	2014	Japan	bovine	DRR103300	BGJA01000000
SI-P067	2014	Japan	bovine	DRR103301	BGJB01000000
SI-P068	2014	Japan	bovine	DRR103302	BGJC01000000
SI-P075	2014	Japan	bovine	DRR103303	BGJD01000000
SI-P076	2014	Japan	bovine	DRR103304	BGJE01000000
SI-P077	2014	Japan	bovine	DRR103305	BGJF01000000
SI-P078	2014	Japan	bovine	DRR103306	BGJG01000000
SI-P079	2014	Japan	bovine	DRR103307	BGJH01000000
SI-P082_2	2014	Japan	bovine	DRR159938	BIFD01000000
SI-P083	2014	Japan	bovine	DRR103309	BGJJ01000000
SI-P084	2014	Japan	bovine	DRR103310	BGJK01000000
BE1126	2015	Belgium	bovine	DRR102536	BFFR01000000
BE1174	2015	Belgium	bovine	DRR102537	BFFS01000000
BE1414	2015	Belgium	bovine	DRR102538	BFFT01000000
BE1485	2015	Belgium	bovine	DRR102539	BFFU01000000
BE1806	2015	Belgium	bovine	DRR102540	BFFV01000000
BE1816	2015	Belgium	bovine	DRR102541	BFFW01000000
BE2125	2015	Belgium	bovine	DRR102542	BFFX01000000
BE235	2015	Belgium	bovine	DRR102543	BFFY01000000
BE244	2015	Belgium	bovine	DRR102544	BFFZ01000000
BE2454	2015	Belgium	bovine	DRR102545	BFGA01000000
BE2485	2015	Belgium	bovine	DRR102546	BFGB01000000
BE2494	2015	Belgium	bovine	DRR102547	BFGC01000000
BE2525	2015	Belgium	bovine	DRR102548	BFGD01000000
BE2534	2015	Belgium	bovine	DRR102549	BFGE01000000
BE2774	2015	Belgium	bovine	DRR102550	BFGF01000000
BE2805	2015	Belgium	bovine	DRR102551	BFGG01000000
BE2894	2015	Belgium	bovine	DRR102552	BFGH01000000
BE2925	2015	Belgium	bovine	DRR102553	BFGI01000000
BE325	2015	Belgium	bovine	DRR102554	BFGJ01000000
BE454	2015	Belgium	bovine	DRR102555	BFGK01000000
BE565	2015	Belgium	bovine	DRR102556	BFGL01000000
BE726	2015	Belgium	bovine	DRR102557	BFGM01000000
BE734	2015	Belgium	bovine	DRR102558	BFGN01000000
BE845	2015	Belgium	bovine	DRR102559	BFGO01000000
BE854	2015	Belgium	bovine	DRR102560	BFGP01000000
2-1BK	2018	USA	bovine	DRR159803	BHZY01000000
3-1BK	2018	USA	bovine	DRR159814	BIAJ01000000
5-1BK	2018	USA	bovine	DRR159830	BIAZ01000000
6-1BK	2018	USA	bovine	DRR159831	BIBA01000000
12-1BK	2018	USA	bovine	DRR159793	BHZO01000000
13-1BK	2018	USA	bovine	DRR159794	BHZP01000000
14-1BK	2018	USA	bovine	DRR159795	BHZQ01000000
16-1BK	2018	USA	bovine	DRR159797	BHZS01000000
19-1BK	2018	USA	bovine	DRR159800	BHZV01000000
27-1BK	2018	USA	bovine	DRR159809	BIAE01000000
28-1BK	2018	USA	bovine	DRR159810	BIAF01000000
32-1BK	2018	USA	bovine	DRR159815	BIAK01000000
35-1BK	2018	USA	bovine	DRR159818	BIAN01000000
36-1BK	2018	USA	bovine	DRR159819	BIAO01000000
39-1BK	2018	USA	bovine	DRR159822	BIAR01000000
40-1BK	2018	USA	bovine	DRR159823	BIAS01000000
45-1BK	2018	USA	bovine	DRR159829	BIAY01000000
01-A55-A	2010	France	bovine	DRR159835	BIBE01000000
02-A71-A	2010	France	bovine	DRR159836	BIBF01000000
03-A75-A	2010	France	bovine	DRR159837	BIBG01000000
04-A81-A	2010	France	bovine	DRR159838	BIBH01000000
05-A85-A	2010	France	bovine	DRR159839	BIBI01000000
06-A102-A	2010	France	bovine	DRR159840	BIBJ01000000
07-A137-A	2010	France	bovine	DRR159841	BIBK01000000
08-A138-A	2010	France	bovine	DRR159842	BIBL01000000
09-A139-A	2010	France	bovine	DRR159843	BIBM01000000
11-A141-A	2010	France	bovine	DRR159851	BIBU01000000
13-A145-A	2010	France	bovine	DRR159853	BIBW01000000
14-A146-A	2010	France	bovine	DRR159854	BIBX01000000
15-B7-A	2010	France	bovine	DRR159855	BIBY01000000
16-B15-A	2010	France	bovine	DRR159856	BIBZ01000000
17-B22-A	2010	France	bovine	DRR159857	BICA01000000
18-B32-A	2010	France	bovine	DRR159858	BICB01000000
19-B39-A	2010	France	bovine	DRR159859	BICC01000000
20-B54-A	2010	France	bovine	DRR159860	BICD01000000
21-C8-A	2010	France	bovine	DRR159861	BICE01000000
22-C16-A	2010	France	bovine	DRR159862	BICF01000000
24-C48-A	2010	France	bovine	DRR159864	BICH01000000
25-C51-A	2010	France	bovine	DRR159865	BICI01000000
26-C77-A	2010	France	bovine	DRR159866	BICJ01000000
27-C97-A	2010	France	bovine	DRR159867	BICK01000000
28-C100-A	2010	France	bovine	DRR159868	BICL01000000
29-D61-A	2010	France	bovine	DRR159869	BICM01000000
30-D80-A	2010	France	bovine	DRR159870	BICN01000000
31-E55-A	2011	France	bovine	DRR159871	BICO01000000
32-E63-A	2011	France	bovine	DRR159872	BICP01000000
33-F14-A	2011	France	bovine	DRR159873	BICQ01000000
34-F30-A	2011	France	bovine	DRR159874	BICR01000000
35-F52-A	2011	France	bovine	DRR159875	BICS01000000
36-F72-A	2011	France	bovine	DRR159876	BICT01000000
37-H14-A	2011	France	bovine	DRR159877	BICU01000000
38-H15-A	2011	France	bovine	DRR159878	BICV01000000
39-H19-A	2011	France	bovine	DRR159879	BICW01000000
40-H35-A	2011	France	bovine	DRR159880	BICX01000000
41-H52-A	2011	France	bovine	DRR159881	BICY01000000
42-H55-A	2011	France	bovine	DRR159882	BICZ01000000
43-H65-A	2011	France	bovine	DRR159883	BIDA01000000
44-H78-B	2011	France	bovine	DRR159884	BIDB01000000
45-H100-A	2011	France	bovine	DRR159885	BIDC01000000
46-I43-A	2011	France	bovine	DRR159886	BIDD01000000
48-I79-A	2011	France	bovine	DRR159887	BIDE01000000
49-J25-A	2011	France	bovine	DRR159888	BIDF01000000
50-J32-A	2011	France	bovine	DRR159889	BIDG01000000
51-J57-A	2011	France	bovine	DRR159890	BIDH01000000
52-J58-A	2011	France	bovine	DRR159891	BIDI01000000
54-J118-A	2011	France	bovine	DRR159893	BIDK01000000
55-J122-A	2011	France	bovine	DRR159894	BIDL01000000
56-K145-A	2011	France	bovine	DRR159895	BIDM01000000
57-K120-A	2011	France	bovine	DRR159896	BIDN01000000
58-K131-A	2011	France	bovine	DRR159897	BIDO01000000
59-K139-A	2011	France	bovine	DRR159898	BIDP01000000
61-K142-A	2011	France	bovine	DRR159900	BIDR01000000
62-L26-A	2011	France	bovine	DRR159901	BIDS01000000
63-L27-A	2011	France	bovine	DRR159902	BIDT01000000
65-L97-A	2011	France	bovine	DRR159904	BIDV01000000
66-L112-A	2011	France	bovine	DRR159905	BIDW01000000
67-L119-A	2011	France	bovine	DRR159906	BIDX01000000
68-A119-A	2010	France	bovine	DRR159907	BIDY01000000
69-C61-A	2010	France	bovine	DRR159908	BIDZ01000000
70-J76-A	2011	France	bovine	DRR159909	BIEA01000000
71-G15-A	2011	France	bovine	DRR159910	BIEB01000000
72-B56-55-1	2018	France	bovine	DRR159911	BIEC01000000
73-B166-1-9	2018	France	bovine	DRR159912	BIED01000000
74-B166-80-1	2018	France	bovine	DRR159913	BIEE01000000
75-A113-A	2010	France	bovine	DRR159914	BIEF01000000
76-A58-A	2010	France	bovine	DRR159915	BIEG01000000
77-A77-A	2010	France	bovine	DRR159916	BIEH01000000
78-A86-A	2010	France	bovine	DRR159917	BIEI01000000
79-B3-B	2010	France	bovine	DRR159918	BIEJ01000000
80-C117-A	2010	France	bovine	DRR159919	BIEK01000000
81-C29-A	2010	France	bovine	DRR159920	BIEL01000000
82-F63-A	2011	France	bovine	DRR159921	BIEM01000000
83-G22-A	2011	France	bovine	DRR159922	BIEN01000000
84-G79-A	2011	France	bovine	DRR159923	BIEO01000000
85-H101-A	2011	France	bovine	DRR159924	BIEP01000000
86-H105-A	2011	France	bovine	DRR159925	BIEQ01000000
87-H115-A	2011	France	bovine	DRR159926	BIER01000000
88-H13-A	2011	France	bovine	DRR159927	BIES01000000
89-H37-A	2011	France	bovine	DRR159928	BIET01000000
90-H99-A	2011	France	bovine	DRR159929	BIEU01000000
91-I113-A	2011	France	bovine	DRR159930	BIEV01000000
92-I114-A	2011	France	bovine	DRR159931	BIEW01000000
93-I92-A	2011	France	bovine	DRR159932	BIEX01000000
94-J43-A	2011	France	bovine	DRR159933	BIEY01000000
95-J49-A	2011	France	bovine	DRR159934	BIEZ01000000
96-J77-A	2011	France	bovine	DRR159935	BIFA01000000
97-K106-A_1	2011	France	bovine	DRR159936	BIFB01000000
99-K118-A	2011	France	bovine	DRR159937	BIFC01000000
100-K146-A	2011	France	bovine	DRR159844	BIBN01000000
101-K50-A	2011	France	bovine	DRR159845	BIBO01000000
102-K56-A	2011	France	bovine	DRR159846	BIBP01000000
103-L154-A	2011	France	bovine	DRR159847	BIBQ01000000
105-L71-A	2011	France	bovine	DRR159849	BIBS01000000
HUST146	2008	Japan	human	DRR102674	BFKZ01000000
HUST147	2008	Japan	human	DRR102675	BFLA01000000
HUST148	2008	Japan	human	DRR102676	BFLB01000000
HUST150	2008	Japan	human	DRR102677	BFLC01000000
HUST151	2008	Japan	human	DRR102678	BFLD01000000
HUST153	2008	Japan	human	DRR102679	BFLE01000000
HUST159	2009	Japan	human	DRR102680	BFLF01000000
HUST161	2009	Japan	human	DRR102681	BFLG01000000
HUST163	2009	Japan	human	DRR102682	BFLH01000000
HUST164	2009	Japan	human	DRR102683	BFLI01000000
HUST165	2009	Japan	human	DRR102684	BFLJ01000000
HUST168	2009	Japan	human	DRR102685	BFLK01000000
HUST169	2009	Japan	human	DRR102686	BFLL01000000
HUST170	2009	Japan	human	DRR102687	BFLM01000000
HUST171	2009	Japan	human	DRR102688	BFLN01000000
HUST172	2009	Japan	human	DRR102689	BFLO01000000
HUST173	2009	Japan	human	DRR102690	BFLP01000000
HUST174	2009	Japan	human	DRR102691	BFLQ01000000
HUST176	2009	Japan	human	DRR102692	BFLR01000000
HUST177	2009	Japan	human	DRR102693	BFLS01000000
HUST181	2009	Japan	human	DRR102694	BFLT01000000
HUST182	2009	Japan	human	DRR102695	BFLU01000000
HUST183	2009	Japan	human	DRR102696	BFLV01000000
HUST184	2009	Japan	human	DRR102697	BFLW01000000
HUST186	2009	Japan	human	DRR102698	BFLX01000000
HUST187	2009	Japan	human	DRR102699	BFLY01000000
HUST190	2009	Japan	human	DRR102700	BFLZ01000000
HUST191	2009	Japan	human	DRR102701	BFMA01000000
HUST192	2009	Japan	human	DRR102702	BFMB01000000
JML001	2015	Japan	human	DRR102703	BFMC01000000
JML003	2015	Japan	human	DRR102704	BFMD01000000
JML005	2015	Japan	human	DRR102705	BFME01000000
JML006	2015	Japan	human	DRR102706	BFMF01000000
JML007	2015	Japan	human	DRR102707	BFMG01000000
JML008	2015	Japan	human	DRR102708	BFMH01000000
JML009	2015	Japan	human	DRR102709	BFMI01000000
JML010	2015	Japan	human	DRR102710	BFMJ01000000
JML012	2015	Japan	human	DRR102711	BFMK01000000
JML014	2015	Japan	human	DRR102712	BFML01000000
JML015	2015	Japan	human	DRR102713	BFMM01000000
JML016	2015	Japan	human	DRR102714	BFMN01000000
JML017	2015	Japan	human	DRR102715	BFMO01000000
JML018	2015	Japan	human	DRR102716	BFMP01000000
JML019	2015	Japan	human	DRR102717	BFMQ01000000
JML020	2015	Japan	human	DRR102718	BFMR01000000
JML021	2015	Japan	human	DRR102719	BFMS01000000
JML022	2015	Japan	human	DRR102720	BFMT01000000
JML023	2015	Japan	human	DRR102721	BFMU01000000
JML024	2015	Japan	human	DRR102722	BFMV01000000
JML025	2015	Japan	human	DRR102723	BFMW01000000
JML027	2015	Japan	human	DRR102724	BFMX01000000
JML028	2015	Japan	human	DRR102725	BFMY01000000
JML029	2015	Japan	human	DRR102726	BFMZ01000000
JML030	2015	Japan	human	DRR102727	BFNA01000000
JML031	2015	Japan	human	DRR102728	BFNB01000000
JML033	2015	Japan	human	DRR102729	BFNC01000000
JML034	2015	Japan	human	DRR102730	BFND01000000
JML035	2015	Japan	human	DRR102731	BFNE01000000
JML036	2015	Japan	human	DRR102732	BFNF01000000
JML037	2015	Japan	human	DRR102733	BFNG01000000
JML039	2015	Japan	human	DRR102734	BFNH01000000
JML040	2015	Japan	human	DRR102735	BFNI01000000
JML043	2015	Japan	human	DRR102737	BFNK01000000
JML044	2015	Japan	human	DRR102738	BFNL01000000
JML045	2015	Japan	human	DRR102739	BFNM01000000
JML046	2015	Japan	human	DRR102740	BFNN01000000
JML047	2015	Japan	human	DRR102741	BFNO01000000
JML048	2015	Japan	human	DRR102742	BFNP01000000
JML050	2015	Japan	human	DRR102744	BFNR01000000
JML051	2015	Japan	human	DRR102745	BFNS01000000
JML052	2015	Japan	human	DRR102746	BFNT01000000
JML053	2015	Japan	human	DRR102747	BFNU01000000
JML054	2015	Japan	human	DRR102748	BFNV01000000
JML055	2015	Japan	human	DRR102749	BFNW01000000
JML056	2015	Japan	human	DRR102750	BFNX01000000
JML057	2015	Japan	human	DRR102751	BFNY01000000
JML058	2015	Japan	human	DRR102752	BFNZ01000000
JML059	2015	Japan	human	DRR102753	BFOA01000000
JML060	2015	Japan	human	DRR102754	BFOB01000000
JML061	2015	Japan	human	DRR102755	BFOC01000000
JML062	2015	Japan	human	DRR102756	BFOD01000000
JML063	2015	Japan	human	DRR102757	BFOE01000000
JML064	2015	Japan	human	DRR102758	BFOF01000000
JML065	2015	Japan	human	DRR102759	BFOG01000000
JML066	2015	Japan	human	DRR102760	BFOH01000000
JML067	2015	Japan	human	DRR102761	BFOI01000000
JML068	2015	Japan	human	DRR102762	BFOJ01000000
JML069	2015	Japan	human	DRR102763	BFOK01000000
JML070	2015	Japan	human	DRR102764	BFOL01000000
JML071	2015	Japan	human	DRR102765	BFOM01000000
JML072	2015	Japan	human	DRR102766	BFON01000000
JML074	2015	Japan	human	DRR102767	BFOO01000000
JML075	2015	Japan	human	DRR102768	BFOP01000000
JML076	2015	Japan	human	DRR102769	BFOQ01000000
JML077	2015	Japan	human	DRR102770	BFOR01000000
JML078	2015	Japan	human	DRR102771	BFOS01000000
JML079	2015	Japan	human	DRR102772	BFOT01000000
JML080	2015	Japan	human	DRR102773	BFOU01000000
JML081	2015	Japan	human	DRR102774	BFOV01000000
JML082	2015	Japan	human	DRR102775	BFOW01000000
JML083	2015	Japan	human	DRR102776	BFOX01000000
JML084	2015	Japan	human	DRR102777	BFOY01000000
JML086	2015	Japan	human	DRR102778	BFOZ01000000
JML087	2015	Japan	human	DRR102779	BFPA01000000
JML088	2015	Japan	human	DRR102780	BFPB01000000
JML089	2015	Japan	human	DRR102781	BFPC01000000
JML090	2015	Japan	human	DRR102782	BFPD01000000
JML091	2015	Japan	human	DRR102783	BFPE01000000
JML092	2015	Japan	human	DRR102784	BFPF01000000
JML093	2015	Japan	human	DRR102785	BFPG01000000
JML094	2015	Japan	human	DRR102786	BFPH01000000
JML095	2015	Japan	human	DRR102787	BFPI01000000
JML096	2015	Japan	human	DRR102788	BFPJ01000000
JML097	2015	Japan	human	DRR102789	BFPK01000000
JML098	2015	Japan	human	DRR102790	BFPL01000000
JML099	2015	Japan	human	DRR102791	BFPM01000000
JML100	2015	Japan	human	DRR102792	BFPN01000000
JML102	2015	Japan	human	DRR102794	BFPP01000000
JML103	2015	Japan	human	DRR102795	BFPQ01000000
JML104	2015	Japan	human	DRR102796	BFPR01000000
JML105	2015	Japan	human	DRR102797	BFPS01000000
JML107	2015	Japan	human	DRR102798	BFPT01000000
JML108	2015	Japan	human	DRR102799	BFPU01000000
JML109	2015	Japan	human	DRR102800	BFPV01000000
JML110	2015	Japan	human	DRR102801	BFPW01000000
JML111	2015	Japan	human	DRR102802	BFPX01000000
JML113	2015	Japan	human	DRR102803	BFPY01000000
JML114	2015	Japan	human	DRR102804	BFPZ01000000
JML115	2015	Japan	human	DRR102805	BFQA01000000
JML116	2015	Japan	human	DRR102806	BFQB01000000
JML117	2015	Japan	human	DRR102807	BFQC01000000
JML119	2015	Japan	human	DRR102808	BFQD01000000
JML120	2015	Japan	human	DRR102809	BFQE01000000
JML121	2015	Japan	human	DRR102810	BFQF01000000
JML122	2015	Japan	human	DRR102811	BFQG01000000
JML123	2015	Japan	human	DRR102812	BFQH01000000
JML125	2015	Japan	human	DRR102813	BFQI01000000
JML126	2015	Japan	human	DRR102814	BFQJ01000000
JML128	2015	Japan	human	DRR102815	BFQK01000000
JML130	2015	Japan	human	DRR102816	BFQL01000000
JML131	2015	Japan	human	DRR102817	BFQM01000000
JML132	2015	Japan	human	DRR102818	BFQN01000000
JML133	2015	Japan	human	DRR102819	BFQO01000000
JML134	2015	Japan	human	DRR102820	BFQP01000000
JML135	2015	Japan	human	DRR102821	BFQQ01000000
JML136	2015	Japan	human	DRR102822	BFQR01000000
JML137	2015	Japan	human	DRR102823	BFQS01000000
JML138	2015	Japan	human	DRR102824	BFQT01000000
JML139	2015	Japan	human	DRR102825	BFQU01000000
JML141	2015	Japan	human	DRR102826	BFQV01000000
JML142	2015	Japan	human	DRR102827	BFQW01000000
JML143	2015	Japan	human	DRR102828	BFQX01000000
JML144	2015	Japan	human	DRR102829	BFQY01000000
JML145	2015	Japan	human	DRR102830	BFQZ01000000
JML146	2015	Japan	human	DRR102831	BFRA01000000
JML147	2015	Japan	human	DRR102832	BFRB01000000
JML148	2015	Japan	human	DRR102833	BFRC01000000
JML149	2015	Japan	human	DRR102834	BFRD01000000
JML150	2015	Japan	human	DRR102835	BFRE01000000
JML151	2015	Japan	human	DRR102836	BFRF01000000
JML153	2015	Japan	human	DRR102837	BFRG01000000
JML154	2015	Japan	human	DRR102838	BFRH01000000
JML155	2015	Japan	human	DRR102839	BFRI01000000
JML156	2015	Japan	human	DRR102840	BFRJ01000000
JML158	2015	Japan	human	DRR102841	BFRK01000000
JML159	2015	Japan	human	DRR102842	BFRL01000000
JML160	2015	Japan	human	DRR102843	BFRM01000000
JML162	2015	Japan	human	DRR102844	BFRN01000000
JML163	2015	Japan	human	DRR102845	BFRO01000000
JML164	2015	Japan	human	DRR102846	BFRP01000000
JML165	2015	Japan	human	DRR102847	BFRQ01000000
JML166	2015	Japan	human	DRR102848	BFRR01000000
JML167	2015	Japan	human	DRR102849	BFRS01000000
JML168	2015	Japan	human	DRR102850	BFRT01000000
JML171	2015	Japan	human	DRR102851	BFRU01000000
JML172	2015	Japan	human	DRR102852	BFRV01000000
JML173	2015	Japan	human	DRR102853	BFRW01000000
JML174	2015	Japan	human	DRR102854	BFRX01000000
JML175	2015	Japan	human	DRR102855	BFRY01000000
JML176	2015	Japan	human	DRR102856	BFRZ01000000
JML178	2015	Japan	human	DRR102857	BFSA01000000
JML181	2015	Japan	human	DRR102858	BFSB01000000
JML182	2015	Japan	human	DRR102859	BFSC01000000
JML183	2015	Japan	human	DRR102860	BFSD01000000
JML184	2015	Japan	human	DRR102861	BFSE01000000
JML185	2015	Japan	human	DRR102862	BFSF01000000
JML186	2015	Japan	human	DRR102863	BFSG01000000
JML187	2015	Japan	human	DRR102864	BFSH01000000
JML188	2015	Japan	human	DRR102865	BFSI01000000
JML189	2015	Japan	human	DRR102866	BFSJ01000000
JML191	2015	Japan	human	DRR102867	BFSK01000000
JML192	2015	Japan	human	DRR102868	BFSL01000000
JML193	2015	Japan	human	DRR102869	BFSM01000000
JML195	2015	Japan	human	DRR102870	BFSN01000000
JML196	2015	Japan	human	DRR102871	BFSO01000000
JML197	2015	Japan	human	DRR102872	BFSP01000000
JML199	2015	Japan	human	DRR102873	BFSQ01000000
JML200	2015	Japan	human	DRR102874	BFSR01000000
JML201	2015	Japan	human	DRR102875	BFSS01000000
JML202	2015	Japan	human	DRR102876	BFST01000000
JML203	2015	Japan	human	DRR102877	BFSU01000000
JML204	2015	Japan	human	DRR102878	BFSV01000000
JML206	2015	Japan	human	DRR102879	BFSW01000000
JML207	2015	Japan	human	DRR102880	BFSX01000000
JML208	2015	Japan	human	DRR102881	BFSY01000000
JML210	2015	Japan	human	DRR102882	BFSZ01000000
JML211	2015	Japan	human	DRR102883	BFTA01000000
JML212	2015	Japan	human	DRR102884	BFTB01000000
JML213	2015	Japan	human	DRR102885	BFTC01000000
JML217	2015	Japan	human	DRR102886	BFTD01000000
JML218	2015	Japan	human	DRR102887	BFTE01000000
JML219	2015	Japan	human	DRR102888	BFTF01000000
JML221	2015	Japan	human	DRR102889	BFTG01000000
JML222	2015	Japan	human	DRR102890	BFTH01000000
JML223	2015	Japan	human	DRR102891	BFTI01000000
JML224	2015	Japan	human	DRR102892	BFTJ01000000
JML225	2015	Japan	human	DRR102893	BFTK01000000
JML226	2015	Japan	human	DRR102894	BFTL01000000
JML227	2015	Japan	human	DRR102895	BFTM01000000
JML228	2015	Japan	human	DRR102896	BFTN01000000
JML230	2015	Japan	human	DRR102897	BFTO01000000
JML231	2015	Japan	human	DRR102898	BFTP01000000
JML232	2015	Japan	human	DRR102899	BFTQ01000000
JML233	2015	Japan	human	DRR102900	BFTR01000000
JML234	2015	Japan	human	DRR102901	BFTS01000000
JML235	2015	Japan	human	DRR102902	BFTT01000000
JML236	2015	Japan	human	DRR102903	BFTU01000000
JML237	2015	Japan	human	DRR102904	BFTV01000000
JML238	2015	Japan	human	DRR102905	BFTW01000000
JML240	2015	Japan	human	DRR102906	BFTX01000000
JML241	2015	Japan	human	DRR102907	BFTY01000000
JML242	2015	Japan	human	DRR102908	BFTZ01000000
JML243	2015	Japan	human	DRR102909	BFUA01000000
JML248	2015	Japan	human	DRR102910	BFUB01000000
JML249	2015	Japan	human	DRR102911	BFUC01000000
JML250	2015	Japan	human	DRR102912	BFUD01000000
JML251	2015	Japan	human	DRR102913	BFUE01000000
JML254	2015	Japan	human	DRR102914	BFUF01000000
JML255	2015	Japan	human	DRR102915	BFUG01000000
JML259	2015	Japan	human	DRR102916	BFUH01000000
JML261	2015	Japan	human	DRR102917	BFUI01000000
JML262	2015	Japan	human	DRR102918	BFUJ01000000
JML263	2015	Japan	human	DRR102919	BFUK01000000
JML264	2015	Japan	human	DRR102920	BFUL01000000
JML265	2015	Japan	human	DRR102921	BFUM01000000
JML266	2015	Japan	human	DRR102922	BFUN01000000
JML267	2015	Japan	human	DRR102923	BFUO01000000
JML268	2015	Japan	human	DRR102924	BFUP01000000
JML269	2015	Japan	human	DRR102925	BFUQ01000000
JML270	2015	Japan	human	DRR102926	BFUR01000000
JML271	2015	Japan	human	DRR102927	BFUS01000000
JML273	2015	Japan	human	DRR102928	BFUT01000000
JML274	2015	Japan	human	DRR102929	BFUU01000000
JML275	2015	Japan	human	DRR102930	BFUV01000000
JML276	2015	Japan	human	DRR102931	BFUW01000000
JML277	2015	Japan	human	DRR102932	BFUX01000000
JML278	2015	Japan	human	DRR102933	BFUY01000000
JML279	2015	Japan	human	DRR102934	BFUZ01000000
JML280	2015	Japan	human	DRR102935	BFVA01000000
JML281	2015	Japan	human	DRR102936	BFVB01000000
JML282	2015	Japan	human	DRR102937	BFVC01000000
JML283	2015	Japan	human	DRR102938	BFVD01000000
JML284	2015	Japan	human	DRR102939	BFVE01000000
JML285	2015	Japan	human	DRR102940	BFVF01000000
JML287	2015	Japan	human	DRR102941	BFVG01000000
JML288	2015	Japan	human	DRR102942	BFVH01000000
JML290	2015	Japan	human	DRR102943	BFVI01000000
JML291	2015	Japan	human	DRR102944	BFVJ01000000
JML293	2015	Japan	human	DRR102946	BFVK01000000
JML294	2015	Japan	human	DRR102947	BFVL01000000
JML295	2015	Japan	human	DRR102948	BFVM01000000
JML296	2015	Japan	human	DRR102949	BFVN01000000
JML297	2015	Japan	human	DRR102950	BFVO01000000
JML298	2015	Japan	human	DRR102951	BFVP01000000
JML299	2015	Japan	human	DRR102952	BFVQ01000000
JML300	2015	Japan	human	DRR102953	BFVR01000000
CM1	2006	Japan	human	DRR102567	BFGW01000000
CM12	2006	Japan	human	DRR102561	BFGQ01000000
CM14	2006	Japan	human	DRR102562	BFGR01000000
CM15	2006	Japan	human	DRR102563	BFGS01000000
CM16	2006	Japan	human	DRR102564	BFGT01000000
CM17	2006	Japan	human	DRR102565	BFGU01000000
CM18	2006	Japan	human	DRR102566	BFGV01000000
CM20	2006	Japan	human	DRR102568	BFGX01000000
CM31	2006	Japan	human	DRR102569	BFGY01000000
CM32	2006	Japan	human	DRR102570	BFGZ01000000
ECSC001	2006	Japan	human	DRR102571	BFHA01000000
ECSC002	2006	Japan	human	DRR102572	BFHB01000000
ECSC003	2007	Japan	human	DRR102573	BFHC01000000
ECSC004	2007	Japan	human	DRR102574	BFHD01000000
ECSC006	2008	Japan	human	DRR102576	BFHF01000000
ECSC007	2008	Japan	human	DRR102577	BFHG01000000
ECSC009	2006	Japan	human	DRR102578	BFHH01000000
ECSC010	2006	Japan	human	DRR102579	BFHI01000000
ECSC012	2007	Japan	human	DRR102580	BFHJ01000000
ECSC014	2007	Japan	human	DRR102581	BFHK01000000
ECSC016	2007	Japan	human	DRR102582	BFHL01000000
ECSC017	2008	Japan	human	DRR102583	BFHM01000000
ECSC018	2008	Japan	human	DRR102584	BFHN01000000
ECSC019	2008	Japan	human	DRR102585	BFHO01000000
ECSC020	2007	Japan	human	DRR102586	BFHP01000000
ECSC021	2007	Japan	human	DRR102587	BFHQ01000000
ECSC022	2008	Japan	human	DRR102588	BFHR01000000
ECSC024	2008	Japan	human	DRR102590	BFHT01000000
ECSC025	2008	Japan	human	DRR102591	BFHU01000000
ECSC026	2008	Japan	human	DRR102592	BFHV01000000
ECSC028	2008	Japan	human	DRR102594	BFHX01000000
ECSC029	2008	Japan	human	DRR102595	BFHY01000000
ECSC030	2008	Japan	human	DRR102596	BFHZ01000000
ECSC031	2008	Japan	human	DRR102597	BFIA01000000
ECSC032	2008	Japan	human	DRR102598	BFIB01000000
ECSC033	2008	Japan	human	DRR102599	BFIC01000000
ECSC034	2008	Japan	human	DRR102600	BFID01000000
ECSC035	2008	Japan	human	DRR102601	BFIE01000000
ECSC036	2008	Japan	human	DRR102602	BFIF01000000
ECSC037	2008	Japan	human	DRR102603	BFIG01000000
ECSC038	2002	Japan	human	DRR102604	BFIH01000000
ECSC039	2002	Japan	human	DRR102605	BFII01000000
ECSC041	2002	Japan	human	DRR102606	BFIJ01000000
ECSC042	2003	Japan	human	DRR102607	BFIK01000000
ECSC043	2003	Japan	human	DRR102608	BFIL01000000
ECSC044	2003	Japan	human	DRR102609	BFIM01000000
ECSC045	2003	Japan	human	DRR102610	BFIN01000000
ECSC046	2003	Japan	human	DRR102611	BFIO01000000
ECSC048	2004	Japan	human	DRR102612	BFIP01000000
ECSC049	2004	Japan	human	DRR102613	BFIQ01000000
ECSC050	2004	Japan	human	DRR102614	BFIR01000000
ECSC052	2004	Japan	human	DRR102615	BFIS01000000
ECSC053	2004	Japan	human	DRR102616	BFIT01000000
ECSC054	2004	Japan	human	DRR102617	BFIU01000000
ECSC056	2005	Japan	human	DRR102618	BFIV01000000
ECSC057	2005	Japan	human	DRR102619	BFIW01000000
ECSC058	2005	Japan	human	DRR102620	BFIX01000000
ECSC060	2006	Japan	human	DRR102621	BFIY01000000
ECSC061	2007	Japan	human	DRR102622	BFIZ01000000
ECSC063	UN	Japan	human	DRR102624	BFJB01000000
ECSC064	UN	Japan	human	DRR102625	BFJC01000000
ECSC065	2008	Japan	human	DRR102626	BFJD01000000
ECSC066	2008	Japan	human	DRR102627	BFJE01000000
ECSC067	2008	Japan	human	DRR102628	BFJF01000000
ECSC068	2008	Japan	human	DRR102629	BFJG01000000
ECSC069	2008	Japan	human	DRR102630	BFJH01000000
ECSC070	2008	Japan	human	DRR102631	BFJI01000000
ECSC071	2008	Japan	human	DRR102632	BFJJ01000000
ECSC072	2008	Japan	human	DRR102633	BFJK01000000
ECSC073	2008	Japan	human	DRR102634	BFJL01000000
ECSC076	2008	Japan	human	DRR102635	BFJM01000000
ECSC077	2008	Japan	human	DRR102636	BFJN01000000
ECSC078	2008	Japan	human	DRR102637	BFJO01000000
UPEC04	2011	Japan	human	DRR103311	BGJL01000000
UPEC06	2011	Japan	human	DRR103312	BGJM01000000
UPEC119	2011	Japan	human	DRR103313	BGJN01000000
UPEC121	2011	Japan	human	DRR103314	BGJO01000000
UPEC129	2011	Japan	human	DRR103315	BGJP01000000
UPEC54	2011	Japan	human	DRR103316	BGJQ01000000
UPEC57	2011	Japan	human	DRR103317	BGJR01000000
UPEC61	2011	Japan	human	DRR103318	BGJS01000000
UPEC79	2011	Japan	human	DRR103319	BGJT01000000
UPEC87	2011	Japan	human	DRR103320	BGJU01000000
UPEC91	2011	Japan	human	DRR103321	BGJV01000000
UPEC96	2011	Japan	human	DRR103322	BGJW01000000
