# Supplementary material for: Genomic Diversity, Virulence Gene, and Prophage Arrays of Bovine and Human Shiga Toxigenic and Enteropathogenic Escherichia coli Strains Isolated in Hungary
Source: Front Microbiol. 2022 Jul 5;13:896296. doi: 10.3389/fmicb.2022.896296 (PMC9294531; doi:10.3389/fmicb.2022.896296)
Supplement: Supplementary Table 2 — List of virulence genes identified by VirulenceFinder and VFDB in the WGS of strains determined in the current study. [file Table_2.XLSX]

## Sheet: Tabelle1
#	Isolate	Accession number	Database	Virulence factor	Protein function	Protein function or Operon	Query/Template length	Identity	Operon status
1	34-2	NA	VFDB	acrB	acriflavine resistance protein B	AcrAB (VF0568)	100	91	incomplete
1	34-2	NA	VFDB	csgE	curli production assembly/transport protein CsgE	Agf (VF0103)	100	90	incomplete
1	34-2	NA	VFDB	csgG	curli production assembly/transport protein CsgG	Agf (VF0103)	100	96	incomplete
1	34-2	NA	VFDB	allB	allantoinase	Allantion utilization (VF0572)	100	92	incomplete
1	34-2	NA	VFDB	aslA	putative arylsulfatase	AslA (VF0238)	84	96	complete
1	34-2	NA	VFDB	gnd	6-phosphogluconate dehydrogenase	Capsule (VF0560)	100	95	incomplete
1	34-2	NA	VFDB	cif	Type III secretion system effector Cif, cyclomodulin	Cif (VF0205)	100	100	complete
1	34-2	FJ664724	CGE VirulenceFinder	cba	Colicin B	Colicin B	100	99.93	NA
1	34-2	HG977148	CGE VirulenceFinder	cia_HG977148	Colicin ia	Colicin ia	100	99.63	NA
1	34-2	FJ664737	CGE VirulenceFinder	cma	Colicin M	Colicin M	100	100	NA
1	34-2	NA	VFDB	yagV	E. coli common pilus chaperone EcpE	ECP (VF0404)	100	97	complete
1	34-2	NA	VFDB	yagW	polymerized tip adhesin of ECP fibers	ECP (VF0404)	100	99	complete
1	34-2	NA	VFDB	yagX	E. coli common pilus usher EcpC	ECP (VF0404)	100	100	complete
1	34-2	NA	VFDB	yagY	E. coli common pilus chaperone EcpB	ECP (VF0404)	100	99	complete
1	34-2	NA	VFDB	yagZ	E. coli common pilus structural subunit EcpA	ECP (VF0404)	100	100	complete
1	34-2	NA	VFDB	ykgK	regulator protein EcpR	ECP (VF0404)	100	97	complete
1	34-2	NA	VFDB	entB	isochorismatase	Enterobactin (VF0228)	100	100	complete
1	34-2	NA	VFDB	entC	isochorismate synthase 1	Enterobactin (VF0228)	100	99	complete
1	34-2	NA	VFDB	entD	phosphopantetheinyl transferase component of enterobactin synthase multienzyme complex	Enterobactin (VF0228)	100	96	complete
1	34-2	NA	VFDB	entE	2,3-dihydroxybenzoate-AMP ligase component of enterobactin synthase multienzyme complex	Enterobactin (VF0228)	100	99	complete
1	34-2	NA	VFDB	entF	enterobactin synthase multienzyme complex component, ATP-dependent	Enterobactin (VF0228)	100	97	complete
1	34-2	NA	VFDB	fepA	ferrienterobactin outer membrane transporter	Enterobactin (VF0228)	100	99	complete
1	34-2	NA	VFDB	fepB	ferrienterobactin ABC transporter periplasmic binding protein	Enterobactin (VF0228)	100	100	complete
1	34-2	NA	VFDB	fepC	ferrienterobactin ABC transporter ATPase	Enterobactin (VF0228)	99	99	complete
1	34-2	NA	VFDB	fepD	ferrienterobactin ABC transporter permease	Enterobactin (VF0228)	100	99	complete
1	34-2	NA	VFDB	fepG	iron-enterobactin ABC transporter permease	Enterobactin (VF0228)	100	98	complete
1	34-2	NA	VFDB	espG	Type III secretion system effector EspG, GTPase activating protein	EspG (VF0201)	100	96	complete
1	34-2	NA	VFDB	fdeC	adhesin FdeC	FdeC (VF0506)	99	94	complete
1	34-2	CP001665	CGE VirulenceFinder	iss_CP001665	Increased serum survival	Increased serum survival	100	100	NA
1	34-2	FM872418	CGE VirulenceFinder	eae	Intimin	Intimin	100	99.72	NA
1	34-2	NA	VFDB	nleC_VF0340	Type III secretion system effector NleC, zinc metalloprotease	NleC (VF0340)	100	97	complete
1	34-2	AB303062	CGE VirulenceFinder	nleB_AB303062	Non-LEE encoded effector B	Non-LEE encoded effector B	100	100	NA
1	34-2	FM986650	CGE VirulenceFinder	nleB2_AE005174	Non-LEE encoded effector B	Non-LEE encoded effector B	100	100	NA
1	34-2	NA	VFDB	ompA	outer membrane protein A	OmpA (VF0236)	100	99	complete
1	34-2	NA	VFDB	rcsB	transcriptional regulator RcsB	RcsAB (VF0571)	100	97	incomplete
1	34-2	CP007491	CGE VirulenceFinder	terC_CP007491	Tellurium ion resistance protein	Tellurium ion resistance protein	100	100	NA
1	34-2	MG591698	CGE VirulenceFinder	terC_MG591698	Tellurium ion resistance protein	Tellurium ion resistance protein	100	99.9	NA
1	34-2	AF025311	CGE VirulenceFinder	tir_AF025311	Translocated intimin receptor protein	Translocated intimin receptor protein	100	99.94	NA
1	34-2	NA	VFDB	cesD	chaperone for EspB and EspD	TTSS (VF0191)	100	100	incomplete
1	34-2	NA	VFDB	escC	Type III secretion system secretin EscC	TTSS (VF0191)	100	100	incomplete
1	34-2	NA	VFDB	escD	Type III secretion system outer MS ring protein EscD	TTSS (VF0191)	100	95	incomplete
1	34-2	NA	VFDB	escF	Type III secretion system needle filament protein EscF	TTSS (VF0191)	100	100	incomplete
1	34-2	NA	VFDB	escJ	Type III secretion system inner MS ring protein EscJ	TTSS (VF0191)	100	100	incomplete
1	34-2	NA	VFDB	escN	ATPase EscN	TTSS (VF0191)	100	99	incomplete
1	34-2	NA	VFDB	escR	Type III secretion systemminor export apparatus protein EscR	TTSS (VF0191)	100	100	incomplete
1	34-2	NA	VFDB	escS	Type III secretion systemminor export apparatus protein EscS	TTSS (VF0191)	100	100	incomplete
1	34-2	NA	VFDB	escT	Type III secretion system minor export apparatus protein EscT	TTSS (VF0191)	100	100	incomplete
1	34-2	NA	VFDB	escU	Type III secretion system export apparatus switch protein EscU	TTSS (VF0191)	100	100	incomplete
1	34-2	NA	VFDB	escV	Type III secretion system major export apparatus protein	TTSS (VF0191)	100	99	incomplete
1	34-2	NA	VFDB	sepL	Type III secretion system secretion gatekeeper SepL	TTSS (VF0191)	100	93	incomplete
1	34-2	NA	VFDB	sepQ	Type III secetion system C ring protein EscQ	TTSS (VF0191)	100	91	incomplete
1	34-2	NA	VFDB	fimA	Type-1 fimbrial protein, A chain precursor	Type 1 fimbriae (VF0221)	100	91	complete
1	34-2	NA	VFDB	fimB	Type 1 fimbriae Regulatory protein fimB	Type 1 fimbriae (VF0221)	100	100	complete
1	34-2	NA	VFDB	fimC	Chaperone protein fimC precursor	Type 1 fimbriae (VF0221)	100	99	complete
1	34-2	NA	VFDB	fimD	Outer membrane usher protein fimD precursor	Type 1 fimbriae (VF0221)	100	99	complete
1	34-2	NA	VFDB	fimE	Type 1 fimbriae Regulatory protein fimE	Type 1 fimbriae (VF0221)	100	100	complete
1	34-2	NA	VFDB	fimF	FimF protein precursor	Type 1 fimbriae (VF0221)	100	99	complete
1	34-2	NA	VFDB	fimG	FimG protein precursor	Type 1 fimbriae (VF0221)	100	99	complete
1	34-2	NA	VFDB	fimH	FimH protein precursor	Type 1 fimbriae (VF0221)	100	98	complete
1	34-2	NA	VFDB	fimI	Fimbrin-like protein fimI precursor	Type 1 fimbriae (VF0221)	100	98	complete
1	34-2	AP010960	CGE VirulenceFinder	espA_AP010960	Type III secretions system	Type III secretions system	100	100	NA
2	52	NA	VFDB	acrB	acriflavine resistance protein B	AcrAB (VF0568)	100	91	incomplete
2	52	AE005174	CGE VirulenceFinder	iha_AE005174	Adherence protein	Adherence protein	100	100	NA
2	52	NA	VFDB	csgE	curli production assembly/transport protein CsgE	Agf (VF0103)	100	90	incomplete
2	52	NA	VFDB	csgG	curli production assembly/transport protein CsgG	Agf (VF0103)	100	96	incomplete
2	52	NA	VFDB	allB	allantoinase	Allantion utilization (VF0572)	100	92	incomplete
2	52	NA	VFDB	aslA	putative arylsulfatase	AslA (VF0238)	84	97	complete
2	52	NA	VFDB	gnd	6-phosphogluconate dehydrogenase	Capsule (VF0560)	100	95	incomplete
2	52	NA	VFDB	chuU	heme permease protein ChuU	Chu (VF0227)	100	100	incomplete
2	52	NA	VFDB	chuV	ATP-binding hydrophilic protein ChuV	Chu (VF0227)	100	99	incomplete
2	52	NA	VFDB	chuW	Putative oxygen independent coproporphyrinogen III oxidase	Chu (VF0227)	100	98	incomplete
2	52	NA	VFDB	chuY	ChuY	Chu (VF0227)	100	99	incomplete
2	52	HM099897	CGE VirulenceFinder	astA_HM099897	EAST-1 heat-stable toxin	EAST-1 heat-stable toxin	82.906	100	NA
2	52	NA	VFDB	yagV	E. coli common pilus chaperone EcpE	ECP (VF0404)	100	100	complete
2	52	NA	VFDB	yagW	polymerized tip adhesin of ECP fibers	ECP (VF0404)	100	100	complete
2	52	NA	VFDB	yagX	E. coli common pilus usher EcpC	ECP (VF0404)	100	100	complete
2	52	NA	VFDB	yagY	E. coli common pilus chaperone EcpB	ECP (VF0404)	100	100	complete
2	52	NA	VFDB	yagZ	E. coli common pilus structural subunit EcpA	ECP (VF0404)	100	100	complete
2	52	NA	VFDB	ykgK	regulator protein EcpR	ECP (VF0404)	100	100	complete
2	52	NA	VFDB	efa1	EHEC factor for adherence	Efa-1/LifA (VF0204)	100	100	complete
2	52	NA	VFDB	ehxA	EHEC hemolysin toxin protein	EHEC hemolysin (VF0207)	100	100	complete
2	52	NA	VFDB	entB	isochorismatase	Enterobactin (VF0228)	100	100	complete
2	52	NA	VFDB	entC	isochorismate synthase 1	Enterobactin (VF0228)	100	99	complete
2	52	NA	VFDB	entD	phosphopantetheinyl transferase component of enterobactin synthase multienzyme complex	Enterobactin (VF0228)	100	95	complete
2	52	NA	VFDB	entE	2,3-dihydroxybenzoate-AMP ligase component of enterobactin synthase multienzyme complex	Enterobactin (VF0228)	100	99	complete
2	52	NA	VFDB	entF	enterobactin synthase multienzyme complex component, ATP-dependent	Enterobactin (VF0228)	100	97	complete
2	52	NA	VFDB	fepA	ferrienterobactin outer membrane transporter	Enterobactin (VF0228)	100	99	complete
2	52	NA	VFDB	fepB	ferrienterobactin ABC transporter periplasmic binding protein	Enterobactin (VF0228)	100	99	complete
2	52	NA	VFDB	fepC	ferrienterobactin ABC transporter ATPase	Enterobactin (VF0228)	99	99	complete
2	52	NA	VFDB	fepD	ferrienterobactin ABC transporter permease	Enterobactin (VF0228)	100	100	complete
2	52	NA	VFDB	fepG	iron-enterobactin ABC transporter permease	Enterobactin (VF0228)	100	97	complete
2	52	NA	VFDB	espD	Type III secretion system translocator protein EspD, pore protein	EspD (VF0200)	100	100	complete
2	52	NA	VFDB	espG	Type III secretion system effector EspG, GTPase activating protein	EspG (VF0201)	100	100	complete
2	52	NA	VFDB	espH	Type III secretion system effector EspH, RhoGEF Inhibitor	EspH (VF0197)	100	100	complete
2	52	AB011549	CGE VirulenceFinder	espP_AB011549	Extracellular serine protease plasmid-encoded	Extracellular serine protease plasmid-encoded	100	100	NA
2	52	NA	VFDB	fdeC	adhesin FdeC	FdeC (VF0506)	99	92	complete
2	52	NA	VFDB	ehxB	EHEC hemolysin transport protein	Hemolysin (VF0207)	100	100	complete
2	52	NA	VFDB	ehxC	EHEC hemolysin transport protein	Hemolysin (VF0207)	100	100	complete
2	52	NA	VFDB	ehxD	EHEC hemolysin transport protein	Hemolysin (VF0207)	100	100	complete
2	52	CP001509	CGE VirulenceFinder	iss_CP001509	Increased serum survival	Increased serum survival	100	98.3	NA
2	52	AF071034	CGE VirulenceFinder	eae	Intimin	Intimin	100	100	NA
2	52	NA	VFDB	map	Type III secretion system effector Map, Rho guanine exchange factor	Map (VF0195)	100	100	complete
2	52	NA	VFDB	nleC_VF0340	Type III secretion system effector NleC, zinc metalloprotease	NleC (VF0340)	97	100	complete
2	52	NA	VFDB	nleD_VF0343	Type III secretion system effector NleD	NleD (VF0343)	100	100	complete
2	52	AE005174	CGE VirulenceFinder	nleA_AE005174	Non-LEE encoded effector A	Non-LEE encoded effector A	100	100	NA
2	52	AE005174	CGE VirulenceFinder	nleB2_AE005174	Non-LEE encoded effector B	Non-LEE encoded effector B	100	100	NA
2	52	AE005174	CGE VirulenceFinder	nleB1_AE005174	Non-LEE encoded effector B	Non-LEE encoded effector B	100	100	NA
2	52	NA	VFDB	ompA	outer membrane protein A	OmpA (VF0236)	100	99	complete
2	52	JH963931	CGE VirulenceFinder	chuA	Outer membrane hemin receptor	Outer membrane hemin receptor	100	100	NA
2	52	AKKX01000238	CGE VirulenceFinder	ompT_AKKX01000238	Outer membrane protease (protein protease 7)	Outer membrane protease (protein protease 7)	100	100	NA
2	52	AKKX01000148	CGE VirulenceFinder	traT_AKKX01000148	Outer membrane protein complement resistance	Outer membrane protein complement resistance	100	100	NA
2	52	AMTE01000156	CGE VirulenceFinder	traT_AMTE01000156	Outer membrane protein complement resistance	Outer membrane protein complement resistance	100	100	NA
2	52	NA	VFDB	paa	outer membrane adhesin Paa	Paa (VF0194)	100	100	complete
2	52	AB011549	CGE VirulenceFinder	katP	Plasmid-encoded catalase peroxidase	Plasmid-encoded catalase peroxidase	100	100	NA
2	52	AE005174	CGE VirulenceFinder	espJ	Prophage-encoded type III secretion system effector	Prophage-encoded type III secretion system effector	100	100	NA
2	52	NA	VFDB	rcsB	transcriptional regulator RcsB	RcsAB (VF0571)	100	97	incomplete
2	52	AE005174	CGE VirulenceFinder	espB_AE005174	Secreted protein B	Secreted protein B	100	100	NA
2	52	EF079675	CGE VirulenceFinder	stx1A	Shiga toxin 1, subunit A, variant a	Shiga toxin 1, subunit A, variant a	100	100	NA
2	52	AM230663	CGE VirulenceFinder	stx1B	Shiga toxin 1, subunit B, variant a	Shiga toxin 1, subunit B, variant a	100	100	NA
2	52	NA	VFDB	shuA	outer membrane heme/hemoglobin receptor ShuA	Shu (VF0256)	100	99	incomplete
2	52	NA	VFDB	shuS	heme/hemoglobin transport protein ShuS	Shu (VF0256)	100	99	incomplete
2	52	NA	VFDB	shuT	periplasmic binding protein ShuT	Shu (VF0256)	100	97	incomplete
2	52	NA	VFDB	shuX	shu locus protein ShuX	Shu (VF0256)	100	98	incomplete
2	52	NA	VFDB	stcE	metalloprotease	StcE (VF0209)	100	100	complete
2	52	NA	VFDB	stx2A	shiga-like toxin II A subunit encoded by bacteriophage BP-933W	Stx (VF0206)	100	100	complete
2	52	NA	VFDB	stx2B	shiga-like toxin II B subunit encoded by bacteriophage BP-933W	Stx (VF0206)	100	100	complete
2	52	AE005174	CGE VirulenceFinder	terC_AE005174	Tellurium ion resistance protein	Tellurium ion resistance protein	100	100	NA
2	52	CP007491	CGE VirulenceFinder	terC_CP007491	Tellurium ion resistance protein	Tellurium ion resistance protein	100	98.74	NA
2	52	MG591698	CGE VirulenceFinder	terC_MG591698	Tellurium ion resistance protein	Tellurium ion resistance protein	99.793	98.65	NA
2	52	AB011549	CGE VirulenceFinder	toxB_AB011549	Toxin B	Toxin B	100	99.96	NA
2	52	AE005174	CGE VirulenceFinder	tir_AE005174	Translocated intimin receptor protein	Translocated intimin receptor protein	100	100	NA
2	52	NA	VFDB	cesD	chaperone for EspB and EspD	TTSS (VF0191)	100	100	complete
2	52	NA	VFDB	cesF	CesF, chaperone for EspF	TTSS (VF0191)	100	100	complete
2	52	NA	VFDB	escC	Type III secretion system secretin EscC	TTSS (VF0191)	100	100	complete
2	52	NA	VFDB	escD	Type III secretion system outer MS ring protein EscD	TTSS (VF0191)	100	100	complete
2	52	NA	VFDB	escF	Type III secretion system needle filament protein EscF	TTSS (VF0191)	100	100	complete
2	52	NA	VFDB	escJ	Type III secretion system inner MS ring protein EscJ	TTSS (VF0191)	100	100	complete
2	52	NA	VFDB	escN	ATPase EscN	TTSS (VF0191)	100	100	complete
2	52	NA	VFDB	escR	Type III secretion systemminor export apparatus protein EscR	TTSS (VF0191)	100	100	complete
2	52	NA	VFDB	escS	Type III secretion systemminor export apparatus protein EscS	TTSS (VF0191)	100	100	complete
2	52	NA	VFDB	escT	Type III secretion system minor export apparatus protein EscT	TTSS (VF0191)	100	100	complete
2	52	NA	VFDB	escU	Type III secretion system export apparatus switch protein EscU	TTSS (VF0191)	100	100	complete
2	52	NA	VFDB	escV	Type III secretion system major export apparatus protein	TTSS (VF0191)	100	100	complete
2	52	NA	VFDB	sepL	Type III secretion system secretion gatekeeper SepL	TTSS (VF0191)	100	100	complete
2	52	NA	VFDB	sepQ	Type III secetion system C ring protein EscQ	TTSS (VF0191)	100	100	complete
2	52	NA	VFDB	sepZ	Type III secretion system effector EspZ	TTSS (VF0191)	100	100	complete
2	52	NA	VFDB	fimA	Type-1 fimbrial protein, A chain precursor	Type 1 fimbriae (VF0221)	100	94	complete
2	52	NA	VFDB	fimB	Type 1 fimbriae Regulatory protein fimB	Type 1 fimbriae (VF0221)	100	100	complete
2	52	NA	VFDB	fimC	Chaperone protein fimC precursor	Type 1 fimbriae (VF0221)	100	98	complete
2	52	NA	VFDB	fimD	Outer membrane usher protein fimD precursor	Type 1 fimbriae (VF0221)	100	99	complete
2	52	NA	VFDB	fimE	Type 1 fimbriae Regulatory protein fimE	Type 1 fimbriae (VF0221)	100	99	complete
2	52	NA	VFDB	fimF	FimF protein precursor	Type 1 fimbriae (VF0221)	100	99	complete
2	52	NA	VFDB	fimG	FimG protein precursor	Type 1 fimbriae (VF0221)	100	99	complete
2	52	NA	VFDB	fimH	FimH protein precursor	Type 1 fimbriae (VF0221)	100	99	complete
2	52	NA	VFDB	fimI	Fimbrin-like protein fimI precursor	Type 1 fimbriae (VF0221)	100	97	complete
2	52	AB011549	CGE VirulenceFinder	etpD	Type II secretion protein	Type II secretion protein	100	100	NA
2	52	AE005174	CGE VirulenceFinder	espA_AE005174	Type III secretions system	Type III secretions system	100	100	NA
3	64-2	NA	VFDB	acrB	acriflavine resistance protein B	AcrAB (VF0568)	100	91	incomplete
3	64-2	AE005174	CGE VirulenceFinder	iha_AE005174	Adherence protein	Adherence protein	100	100	NA
3	64-2	NA	VFDB	csgE	curli production assembly/transport protein CsgE	Agf (VF0103)	100	90	incomplete
3	64-2	NA	VFDB	csgG	curli production assembly/transport protein CsgG	Agf (VF0103)	100	96	incomplete
3	64-2	NA	VFDB	allB	allantoinase	Allantion utilization (VF0572)	100	92	incomplete
3	64-2	NA	VFDB	aslA	putative arylsulfatase	AslA (VF0238)	84	96	complete
3	64-2	NA	VFDB	gnd	6-phosphogluconate dehydrogenase	Capsule (VF0560)	100	95	incomplete
3	64-2	NA	VFDB	chuU	heme permease protein ChuU	Chu (VF0227)	100	100	incomplete
3	64-2	NA	VFDB	chuV	ATP-binding hydrophilic protein ChuV	Chu (VF0227)	100	99	incomplete
3	64-2	NA	VFDB	chuW	Putative oxygen independent coproporphyrinogen III oxidase	Chu (VF0227)	100	98	incomplete
3	64-2	NA	VFDB	chuY	ChuY	Chu (VF0227)	100	99	incomplete
3	64-2	NA	VFDB	cif	Type III secretion system effector Cif, cyclomodulin	Cif (VF0205)	100	100	complete
3	64-2	FJ664724	CGE VirulenceFinder	cba	Colicin B	Colicin B	100	99.93	NA
3	64-2	HG977148	CGE VirulenceFinder	cia_HG977148	Colicin ia	Colicin ia	100	99.63	NA
3	64-2	FJ664737	CGE VirulenceFinder	cma	Colicin M	Colicin M	100	100	NA
3	64-2	AB042005	CGE VirulenceFinder	astA_AB042005	EAST-1 heat-stable toxin	EAST-1 heat-stable toxin	98.2906	91.3	NA
3	64-2	HM099897	CGE VirulenceFinder	astA_HM099897	EAST-1 heat-stable toxin	EAST-1 heat-stable toxin	82.906	100	NA
3	64-2	NA	VFDB	yagV	E. coli common pilus chaperone EcpE	ECP (VF0404)	100	97	complete
3	64-2	NA	VFDB	yagW	polymerized tip adhesin of ECP fibers	ECP (VF0404)	100	98	complete
3	64-2	NA	VFDB	yagX	E. coli common pilus usher EcpC	ECP (VF0404)	100	100	complete
3	64-2	NA	VFDB	yagY	E. coli common pilus chaperone EcpB	ECP (VF0404)	100	99	complete
3	64-2	NA	VFDB	yagZ	E. coli common pilus structural subunit EcpA	ECP (VF0404)	100	100	complete
3	64-2	NA	VFDB	ykgK	regulator protein EcpR	ECP (VF0404)	100	97	complete
3	64-2	NA	VFDB	ehxA	EHEC hemolysin toxin protein	EHEC hemolysin (VF0207)	100	100	complete
3	64-2	NA	VFDB	entB	isochorismatase	Enterobactin (VF0228)	100	100	complete
3	64-2	NA	VFDB	entC	isochorismate synthase 1	Enterobactin (VF0228)	100	99	complete
3	64-2	NA	VFDB	entD	phosphopantetheinyl transferase component of enterobactin synthase multienzyme complex	Enterobactin (VF0228)	100	96	complete
3	64-2	NA	VFDB	entE	2,3-dihydroxybenzoate-AMP ligase component of enterobactin synthase multienzyme complex	Enterobactin (VF0228)	100	99	complete
3	64-2	NA	VFDB	entF	enterobactin synthase multienzyme complex component, ATP-dependent	Enterobactin (VF0228)	100	97	complete
3	64-2	NA	VFDB	fepA	ferrienterobactin outer membrane transporter	Enterobactin (VF0228)	100	99	complete
3	64-2	NA	VFDB	fepB	ferrienterobactin ABC transporter periplasmic binding protein	Enterobactin (VF0228)	100	100	complete
3	64-2	NA	VFDB	fepC	ferrienterobactin ABC transporter ATPase	Enterobactin (VF0228)	99	99	complete
3	64-2	NA	VFDB	fepD	ferrienterobactin ABC transporter permease	Enterobactin (VF0228)	100	99	complete
3	64-2	NA	VFDB	fepG	iron-enterobactin ABC transporter permease	Enterobactin (VF0228)	100	98	complete
3	64-2	NA	VFDB	espB	EspB	EspB (VF0179)	100	90	complete
3	64-2	NA	VFDB	espD	Type III secretion system translocator protein EspD, pore protein	EspD (VF0200)	100	100	complete
3	64-2	NA	VFDB	espG	Type III secretion system effector EspG, GTPase activating protein	EspG (VF0201)	100	96	complete
3	64-2	NA	VFDB	espH	Type III secretion system effector EspH, RhoGEF Inhibitor	EspH (VF0197)	100	100	complete
3	64-2	AB011549	CGE VirulenceFinder	espP_AB011549	Extracellular serine protease plasmid-encoded	Extracellular serine protease plasmid-encoded	100	99.97	NA
3	64-2	NA	VFDB	fdeC	adhesin FdeC	FdeC (VF0506)	99	94	complete
3	64-2	NA	VFDB	ehxB	EHEC hemolysin transport protein	Hemolysin (VF0207)	100	100	complete
3	64-2	NA	VFDB	ehxC	EHEC hemolysin transport protein	Hemolysin (VF0207)	100	100	complete
3	64-2	NA	VFDB	ehxD	EHEC hemolysin transport protein	Hemolysin (VF0207)	100	100	complete
3	64-2	CP001509	CGE VirulenceFinder	iss_CP001509	Increased serum survival	Increased serum survival	100	96.94	NA
3	64-2	CU928160	CGE VirulenceFinder	iss_CU928160	Increased serum survival	Increased serum survival	84.7953	99.66	NA
3	64-2	FM872418	CGE VirulenceFinder	eae	Intimin	Intimin	100	99.72	NA
3	64-2	NA	VFDB	map	Type III secretion system effector Map, Rho guanine exchange factor	Map (VF0195)	100	100	complete
3	64-2	NA	VFDB	nleC_VF0340	Type III secretion system effector NleC, zinc metalloprotease	NleC (VF0340)	100	100	complete
3	64-2	NA	VFDB	nleD_VF0343	Type III secretion system effector NleD	NleD (VF0343)	100	100	complete
3	64-2	AE005174	CGE VirulenceFinder	nleA_AE005174	Non-LEE encoded effector A	Non-LEE encoded effector A	100	100	NA
3	64-2	AB303062	CGE VirulenceFinder	nleB_AB303062	Non-LEE encoded effector B	Non-LEE encoded effector B	100	100	NA
3	64-2	FM986650	CGE VirulenceFinder	nleB2_AE005174	Non-LEE encoded effector B	Non-LEE encoded effector B	100	100	NA
3	64-2	NA	VFDB	ompA	outer membrane protein A	OmpA (VF0236)	100	99	complete
3	64-2	UGGA01000003	CGE VirulenceFinder	chuA	Outer membrane hemin receptor	Outer membrane hemin receptor	100	100	NA
3	64-2	CYBU01000102	CGE VirulenceFinder	ompT_CYBU01000102	Outer membrane protease (protein protease 7)	Outer membrane protease (protein protease 7)	100	99.53	NA
3	64-2	AKKX01000148	CGE VirulenceFinder	traT_AKKX01000148	Outer membrane protein complement resistance	Outer membrane protein complement resistance	100	100	NA
3	64-2	NA	VFDB	paa	outer membrane adhesin Paa	Paa (VF0194)	100	100	complete
3	64-2	AB011549	CGE VirulenceFinder	katP	Plasmid-encoded catalase peroxidase	Plasmid-encoded catalase peroxidase	100	100	NA
3	64-2	AE005174	CGE VirulenceFinder	espJ	Prophage-encoded type III secretion system effector	Prophage-encoded type III secretion system effector	79.052	99.81	NA
3	64-2	NA	VFDB	rcsB	transcriptional regulator RcsB	RcsAB (VF0571)	100	97	incomplete
3	64-2	AE005174	CGE VirulenceFinder	espB_AE005174	Secreted protein B	Secreted protein B	100	100	NA
3	64-2	NA	VFDB	shuA	outer membrane heme/hemoglobin receptor ShuA	Shu (VF0256)	100	100	incomplete
3	64-2	NA	VFDB	shuS	heme/hemoglobin transport protein ShuS	Shu (VF0256)	100	98	incomplete
3	64-2	NA	VFDB	shuT	periplasmic binding protein ShuT	Shu (VF0256)	100	97	incomplete
3	64-2	NA	VFDB	shuX	shu locus protein ShuX	Shu (VF0256)	100	98	incomplete
3	64-2	NA	VFDB	stcE	metalloprotease	StcE (VF0209)	100	100	complete
3	64-2	AE005174	CGE VirulenceFinder	terC_AE005174	Tellurium ion resistance protein	Tellurium ion resistance protein	100	100	NA
3	64-2	CP007491	CGE VirulenceFinder	terC_CP007491	Tellurium ion resistance protein	Tellurium ion resistance protein	100	100	NA
3	64-2	MG591698	CGE VirulenceFinder	terC_MG591698	Tellurium ion resistance protein	Tellurium ion resistance protein	100	99.9	NA
3	64-2	NA	VFDB	toxB_VF0203	cytotoxin	ToxB (VF0203)	100	100	complete
3	64-2	AE005174	CGE VirulenceFinder	tir_AE005174	Translocated intimin receptor protein	Translocated intimin receptor protein	100	100	NA
3	64-2	AF025311	CGE VirulenceFinder	tir_AF025311	Translocated intimin receptor protein	Translocated intimin receptor protein	100	99.94	NA
3	64-2	NA	VFDB	cesD	chaperone for EspB and EspD	TTSS (VF0191)	100	100	complete
3	64-2	NA	VFDB	cesF	CesF, chaperone for EspF	TTSS (VF0191)	100	100	complete
3	64-2	NA	VFDB	escC	Type III secretion system secretin EscC	TTSS (VF0191)	100	100	complete
3	64-2	NA	VFDB	escF	Type III secretion system needle filament protein EscF	TTSS (VF0191)	100	100	complete
3	64-2	NA	VFDB	escJ	Type III secretion system inner MS ring protein EscJ	TTSS (VF0191)	100	100	complete
3	64-2	NA	VFDB	escN	ATPase EscN	TTSS (VF0191)	100	99	complete
3	64-2	NA	VFDB	escR	Type III secretion systemminor export apparatus protein EscR	TTSS (VF0191)	100	100	complete
3	64-2	NA	VFDB	escS	Type III secretion systemminor export apparatus protein EscS	TTSS (VF0191)	100	100	complete
3	64-2	NA	VFDB	escT	Type III secretion system minor export apparatus protein EscT	TTSS (VF0191)	100	100	complete
3	64-2	NA	VFDB	escU	Type III secretion system export apparatus switch protein EscU	TTSS (VF0191)	100	100	complete
3	64-2	NA	VFDB	escV	Type III secretion system major export apparatus protein	TTSS (VF0191)	100	99	complete
3	64-2	NA	VFDB	sepL	Type III secretion system secretion gatekeeper SepL	TTSS (VF0191)	100	92	complete
3	64-2	NA	VFDB	sepL	Type III secretion system secretion gatekeeper SepL	TTSS (VF0191)	100	99	complete
3	64-2	NA	VFDB	sepQ	Type III secetion system C ring protein EscQ	TTSS (VF0191)	100	91	complete
3	64-2	NA	VFDB	sepQ	Type III secetion system C ring protein EscQ	TTSS (VF0191)	100	100	complete
3	64-2	NA	VFDB	fimA	Type-1 fimbrial protein, A chain precursor	Type 1 fimbriae (VF0221)	100	91	complete
3	64-2	NA	VFDB	fimB	Type 1 fimbriae Regulatory protein fimB	Type 1 fimbriae (VF0221)	100	100	complete
3	64-2	NA	VFDB	fimC	Chaperone protein fimC precursor	Type 1 fimbriae (VF0221)	100	99	complete
3	64-2	NA	VFDB	fimD	Outer membrane usher protein fimD precursor	Type 1 fimbriae (VF0221)	100	99	complete
3	64-2	NA	VFDB	fimE	Type 1 fimbriae Regulatory protein fimE	Type 1 fimbriae (VF0221)	100	100	complete
3	64-2	NA	VFDB	fimF	FimF protein precursor	Type 1 fimbriae (VF0221)	100	99	complete
3	64-2	NA	VFDB	fimG	FimG protein precursor	Type 1 fimbriae (VF0221)	100	99	complete
3	64-2	NA	VFDB	fimH	FimH protein precursor	Type 1 fimbriae (VF0221)	100	98	complete
3	64-2	NA	VFDB	fimI	Fimbrin-like protein fimI precursor	Type 1 fimbriae (VF0221)	100	98	complete
3	64-2	AB011549	CGE VirulenceFinder	etpD	Type II secretion protein	Type II secretion protein	100	100	NA
3	64-2	AF041809	CGE VirulenceFinder	espF	Type III secretion system	Type III secretion system	63.1579	97.53	NA
3	64-2	AE005174	CGE VirulenceFinder	espA_AE005174	Type III secretions system	Type III secretions system	100	100	NA
3	64-2	AP010960	CGE VirulenceFinder	espA_AP010960	Type III secretions system	Type III secretions system	100	100	NA
4	65	NA	VFDB	acrB	acriflavine resistance protein B	AcrAB (VF0568)	100	91	incomplete
4	65	AE005174	CGE VirulenceFinder	iha_AE005174	Adherence protein	Adherence protein	100	100	NA
4	65	NA	VFDB	csgG	curli production assembly/transport protein CsgG	Agf (VF0103)	100	96	incomplete
4	65	NA	VFDB	allB	allantoinase	Allantion utilization (VF0572)	100	92	incomplete
4	65	NA	VFDB	aslA	putative arylsulfatase	AslA (VF0238)	84	97	complete
4	65	NA	VFDB	gnd	6-phosphogluconate dehydrogenase	Capsule (VF0560)	100	95	incomplete
4	65	NA	VFDB	chuU	heme permease protein ChuU	Chu (VF0227)	100	100	incomplete
4	65	NA	VFDB	chuV	ATP-binding hydrophilic protein ChuV	Chu (VF0227)	100	99	incomplete
4	65	NA	VFDB	chuW	Putative oxygen independent coproporphyrinogen III oxidase	Chu (VF0227)	100	98	incomplete
4	65	NA	VFDB	chuY	ChuY	Chu (VF0227)	100	99	incomplete
4	65	AB042005	CGE VirulenceFinder	astA_AB042005	EAST-1 heat-stable toxin	EAST-1 heat-stable toxin	98.2906	91.3	NA
4	65	HM099897	CGE VirulenceFinder	astA_HM099897	EAST-1 heat-stable toxin	EAST-1 heat-stable toxin	82.906	100	NA
4	65	NA	VFDB	yagV	E. coli common pilus chaperone EcpE	ECP (VF0404)	100	100	complete
4	65	NA	VFDB	yagW	polymerized tip adhesin of ECP fibers	ECP (VF0404)	100	100	complete
4	65	NA	VFDB	yagX	E. coli common pilus usher EcpC	ECP (VF0404)	100	100	complete
4	65	NA	VFDB	yagY	E. coli common pilus chaperone EcpB	ECP (VF0404)	100	100	complete
4	65	NA	VFDB	yagZ	E. coli common pilus structural subunit EcpA	ECP (VF0404)	100	100	complete
4	65	NA	VFDB	ykgK	regulator protein EcpR	ECP (VF0404)	100	100	complete
4	65	NA	VFDB	efa1	EHEC factor for adherence	Efa-1/LifA (VF0204)	100	100	complete
4	65	NA	VFDB	ehxA	EHEC hemolysin toxin protein	EHEC hemolysin (VF0207)	100	100	complete
4	65	NA	VFDB	entB	isochorismatase	Enterobactin (VF0228)	100	100	complete
4	65	NA	VFDB	entC	isochorismate synthase 1	Enterobactin (VF0228)	100	99	complete
4	65	NA	VFDB	entD	phosphopantetheinyl transferase component of enterobactin synthase multienzyme complex	Enterobactin (VF0228)	100	95	complete
4	65	NA	VFDB	entE	2,3-dihydroxybenzoate-AMP ligase component of enterobactin synthase multienzyme complex	Enterobactin (VF0228)	100	99	complete
4	65	NA	VFDB	entF	enterobactin synthase multienzyme complex component, ATP-dependent	Enterobactin (VF0228)	100	97	complete
4	65	NA	VFDB	fepA	ferrienterobactin outer membrane transporter	Enterobactin (VF0228)	100	99	complete
4	65	NA	VFDB	fepB	ferrienterobactin ABC transporter periplasmic binding protein	Enterobactin (VF0228)	100	99	complete
4	65	NA	VFDB	fepC	ferrienterobactin ABC transporter ATPase	Enterobactin (VF0228)	99	99	complete
4	65	NA	VFDB	fepD	ferrienterobactin ABC transporter permease	Enterobactin (VF0228)	100	100	complete
4	65	NA	VFDB	fepG	iron-enterobactin ABC transporter permease	Enterobactin (VF0228)	100	97	complete
4	65	NA	VFDB	espD	Type III secretion system translocator protein EspD, pore protein	EspD (VF0200)	100	100	complete
4	65	NA	VFDB	espG	Type III secretion system effector EspG, GTPase activating protein	EspG (VF0201)	100	100	complete
4	65	NA	VFDB	espH	Type III secretion system effector EspH, RhoGEF Inhibitor	EspH (VF0197)	100	100	complete
4	65	AB011549	CGE VirulenceFinder	espP_AB011549	Extracellular serine protease plasmid-encoded	Extracellular serine protease plasmid-encoded	100	99.97	NA
4	65	NA	VFDB	fdeC	adhesin FdeC	FdeC (VF0506)	99	92	complete
4	65	NA	VFDB	ehxB	EHEC hemolysin transport protein	Hemolysin (VF0207)	100	100	complete
4	65	NA	VFDB	ehxC	EHEC hemolysin transport protein	Hemolysin (VF0207)	100	100	complete
4	65	NA	VFDB	ehxD	EHEC hemolysin transport protein	Hemolysin (VF0207)	100	100	complete
4	65	CP001509	CGE VirulenceFinder	iss_CP001509	Increased serum survival	Increased serum survival	100	98.3	NA
4	65	AF071034	CGE VirulenceFinder	eae	Intimin	Intimin	100	100	NA
4	65	NA	VFDB	map	Type III secretion system effector Map, Rho guanine exchange factor	Map (VF0195)	100	100	complete
4	65	NA	VFDB	nleC_VF0340	Type III secretion system effector NleC, zinc metalloprotease	NleC (VF0340)	97	100	complete
4	65	NA	VFDB	nleD_VF0343	Type III secretion system effector NleD	NleD (VF0343)	100	100	complete
4	65	AE005174	CGE VirulenceFinder	nleA_AE005174	Non-LEE encoded effector A	Non-LEE encoded effector A	100	100	NA
4	65	AE005174	CGE VirulenceFinder	nleB1_AE005174	Non-LEE encoded effector B	Non-LEE encoded effector B	100	100	NA
4	65	AE005174	CGE VirulenceFinder	nleB2_AE005174	Non-LEE encoded effector B	Non-LEE encoded effector B	100	100	NA
4	65	NA	VFDB	ompA	outer membrane protein A	OmpA (VF0236)	100	99	complete
4	65	UGGA01000003	CGE VirulenceFinder	chuA	Outer membrane hemin receptor	Outer membrane hemin receptor	100	100	NA
4	65	AKKX01000238	CGE VirulenceFinder	ompT_AKKX01000238	Outer membrane protease (protein protease 7)	Outer membrane protease (protein protease 7)	100	100	NA
4	65	AKKX01000148	CGE VirulenceFinder	traT_AKKX01000148	Outer membrane protein complement resistance	Outer membrane protein complement resistance	100	100	NA
4	65	AMTE01000156	CGE VirulenceFinder	traT_AMTE01000156	Outer membrane protein complement resistance	Outer membrane protein complement resistance	100	100	NA
4	65	NA	VFDB	paa	outer membrane adhesin Paa	Paa (VF0194)	100	100	complete
4	65	AB011549	CGE VirulenceFinder	katP	Plasmid-encoded catalase peroxidase	Plasmid-encoded catalase peroxidase	100	100	NA
4	65	AE005174	CGE VirulenceFinder	espJ	Prophage-encoded type III secretion system effector	Prophage-encoded type III secretion system effector	100	99.85	NA
4	65	NA	VFDB	rcsB	transcriptional regulator RcsB	RcsAB (VF0571)	100	97	incomplete
4	65	AE005174	CGE VirulenceFinder	espB_AE005174	Secreted protein B	Secreted protein B	100	100	NA
4	65	NA	VFDB	shuA	outer membrane heme/hemoglobin receptor ShuA	Shu (VF0256)	100	100	incomplete
4	65	NA	VFDB	shuS	heme/hemoglobin transport protein ShuS	Shu (VF0256)	100	99	incomplete
4	65	NA	VFDB	shuT	periplasmic binding protein ShuT	Shu (VF0256)	100	97	incomplete
4	65	NA	VFDB	shuX	shu locus protein ShuX	Shu (VF0256)	100	98	incomplete
4	65	NA	VFDB	stcE	metalloprotease	StcE (VF0209)	100	100	complete
4	65	AE005174	CGE VirulenceFinder	terC_AE005174	Tellurium ion resistance protein	Tellurium ion resistance protein	100	100	NA
4	65	CP007491	CGE VirulenceFinder	terC_CP007491	Tellurium ion resistance protein	Tellurium ion resistance protein	100	98.74	NA
4	65	MG591698	CGE VirulenceFinder	terC_MG591698	Tellurium ion resistance protein	Tellurium ion resistance protein	99.793	98.65	NA
4	65	AB253537	CGE VirulenceFinder	tccP_AB253537	Tir-cytoskeleton coupling protein	Tir-cytoskeleton coupling protein	64.8915	100	NA
4	65	AB253559	CGE VirulenceFinder	tccP_AB253559	Tir-cytoskeleton coupling protein	Tir-cytoskeleton coupling protein	100	99.34	NA
4	65	AB011549	CGE VirulenceFinder	toxB_AB011549	Toxin B	Toxin B	100	99.94	NA
4	65	AE005174	CGE VirulenceFinder	tir_AE005174	Translocated intimin receptor protein	Translocated intimin receptor protein	100	100	NA
4	65	NA	VFDB	cesD	chaperone for EspB and EspD	TTSS (VF0191)	100	100	complete
4	65	NA	VFDB	cesF	CesF, chaperone for EspF	TTSS (VF0191)	100	100	complete
4	65	NA	VFDB	escC	Type III secretion system secretin EscC	TTSS (VF0191)	100	100	complete
4	65	NA	VFDB	escD	Type III secretion system outer MS ring protein EscD	TTSS (VF0191)	100	100	complete
4	65	NA	VFDB	escF	Type III secretion system needle filament protein EscF	TTSS (VF0191)	100	100	complete
4	65	NA	VFDB	escJ	Type III secretion system inner MS ring protein EscJ	TTSS (VF0191)	100	100	complete
4	65	NA	VFDB	escN	ATPase EscN	TTSS (VF0191)	100	100	complete
4	65	NA	VFDB	escR	Type III secretion systemminor export apparatus protein EscR	TTSS (VF0191)	100	100	complete
4	65	NA	VFDB	escS	Type III secretion systemminor export apparatus protein EscS	TTSS (VF0191)	100	100	complete
4	65	NA	VFDB	escT	Type III secretion system minor export apparatus protein EscT	TTSS (VF0191)	100	100	complete
4	65	NA	VFDB	escU	Type III secretion system export apparatus switch protein EscU	TTSS (VF0191)	100	100	complete
4	65	NA	VFDB	escV	Type III secretion system major export apparatus protein	TTSS (VF0191)	100	100	complete
4	65	NA	VFDB	sepL	Type III secretion system secretion gatekeeper SepL	TTSS (VF0191)	100	100	complete
4	65	NA	VFDB	sepQ	Type III secetion system C ring protein EscQ	TTSS (VF0191)	100	100	complete
4	65	NA	VFDB	sepZ	Type III secretion system effector EspZ	TTSS (VF0191)	100	100	complete
4	65	NA	VFDB	fimA	Type-1 fimbrial protein, A chain precursor	Type 1 fimbriae (VF0221)	100	94	complete
4	65	NA	VFDB	fimB	Type 1 fimbriae Regulatory protein fimB	Type 1 fimbriae (VF0221)	100	100	complete
4	65	NA	VFDB	fimC	Chaperone protein fimC precursor	Type 1 fimbriae (VF0221)	100	98	complete
4	65	NA	VFDB	fimD	Outer membrane usher protein fimD precursor	Type 1 fimbriae (VF0221)	100	99	complete
4	65	NA	VFDB	fimE	Type 1 fimbriae Regulatory protein fimE	Type 1 fimbriae (VF0221)	100	99	complete
4	65	NA	VFDB	fimF	FimF protein precursor	Type 1 fimbriae (VF0221)	100	99	complete
4	65	NA	VFDB	fimG	FimG protein precursor	Type 1 fimbriae (VF0221)	100	99	complete
4	65	NA	VFDB	fimH	FimH protein precursor	Type 1 fimbriae (VF0221)	100	99	complete
4	65	NA	VFDB	fimI	Fimbrin-like protein fimI precursor	Type 1 fimbriae (VF0221)	100	97	complete
4	65	AB011549	CGE VirulenceFinder	etpD	Type II secretion protein	Type II secretion protein	100	100	NA
4	65	FM180568	CGE VirulenceFinder	espF	Type III secretion system	Type III secretion system	100.322	91.81	NA
4	65	AE005174	CGE VirulenceFinder	espA_AE005174	Type III secretions system	Type III secretions system	100	100	NA
5	1511	NA	VFDB	acrB	acriflavine resistance protein B	AcrAB (VF0568)	100	92	incomplete
5	1511	NA	VFDB	csgE	curli production assembly/transport protein CsgE	Agf (VF0103)	100	90	incomplete
5	1511	NA	VFDB	csgG	curli production assembly/transport protein CsgG	Agf (VF0103)	100	96	incomplete
5	1511	NA	VFDB	allB	allantoinase	Allantion utilization (VF0572)	100	92	incomplete
5	1511	NA	VFDB	aslA	putative arylsulfatase	AslA (VF0238)	84	96	complete
5	1511	NA	VFDB	gnd	6-phosphogluconate dehydrogenase	Capsule (VF0560)	100	95	incomplete
5	1511	NA	VFDB	cif	Type III secretion system effector Cif, cyclomodulin	Cif (VF0205)	96	100	complete
5	1511	AB042005	CGE VirulenceFinder	astA_AB042005	EAST-1 heat-stable toxin	EAST-1 heat-stable toxin	98.2906	91.3	NA
5	1511	NA	VFDB	yagV	E. coli common pilus chaperone EcpE	ECP (VF0404)	100	98	complete
5	1511	NA	VFDB	yagW	polymerized tip adhesin of ECP fibers	ECP (VF0404)	94	99	complete
5	1511	NA	VFDB	yagX	E. coli common pilus usher EcpC	ECP (VF0404)	100	100	complete
5	1511	NA	VFDB	yagY	E. coli common pilus chaperone EcpB	ECP (VF0404)	100	99	complete
5	1511	NA	VFDB	yagZ	E. coli common pilus structural subunit EcpA	ECP (VF0404)	100	100	complete
5	1511	NA	VFDB	ykgK	regulator protein EcpR	ECP (VF0404)	100	97	complete
5	1511	NA	VFDB	efa1	EHEC factor for adherence	Efa-1/LifA (VF0204)	100	100	complete
5	1511	NA	VFDB	entB	isochorismatase	Enterobactin (VF0228)	100	99	complete
5	1511	NA	VFDB	entC	isochorismate synthase 1	Enterobactin (VF0228)	100	99	complete
5	1511	NA	VFDB	entD	phosphopantetheinyl transferase component of enterobactin synthase multienzyme complex	Enterobactin (VF0228)	100	94	complete
5	1511	NA	VFDB	entE	2,3-dihydroxybenzoate-AMP ligase component of enterobactin synthase multienzyme complex	Enterobactin (VF0228)	100	99	complete
5	1511	NA	VFDB	entF	enterobactin synthase multienzyme complex component, ATP-dependent	Enterobactin (VF0228)	100	97	complete
5	1511	NA	VFDB	fepA	ferrienterobactin outer membrane transporter	Enterobactin (VF0228)	100	99	complete
5	1511	NA	VFDB	fepB	ferrienterobactin ABC transporter periplasmic binding protein	Enterobactin (VF0228)	100	99	complete
5	1511	NA	VFDB	fepC	ferrienterobactin ABC transporter ATPase	Enterobactin (VF0228)	99	99	complete
5	1511	NA	VFDB	fepD	ferrienterobactin ABC transporter permease	Enterobactin (VF0228)	100	99	complete
5	1511	NA	VFDB	fepG	iron-enterobactin ABC transporter permease	Enterobactin (VF0228)	100	97	complete
5	1511	NA	VFDB	fdeC	adhesin FdeC	FdeC (VF0506)	99	94	complete
5	1511	ECU59503	CGE VirulenceFinder	eae	Intimin	Intimin	96.3475	99.89	NA
5	1511	NA	VFDB	nleC_VF0340	Type III secretion system effector NleC, zinc metalloprotease	NleC (VF0340)	100	95	complete
5	1511	AB303062	CGE VirulenceFinder	nleA_AB303062	Non-LEE encoded effector A	Non-LEE encoded effector A	100	100	NA
5	1511	AE005174	CGE VirulenceFinder	nleA_AE005174	Non-LEE encoded effector A	Non-LEE encoded effector A	61.7647	96.7	NA
5	1511	AB303062	CGE VirulenceFinder	nleB_AB303062	Non-LEE encoded effector B	Non-LEE encoded effector B	74.0061	99.86	NA
5	1511	NA	VFDB	ompA	outer membrane protein A	OmpA (VF0236)	99	96	complete
5	1511	NZ_UIIQ01000098	CGE VirulenceFinder	traT_NZ_UIIQ01000098	Outer membrane protein complement resistance	Outer membrane protein complement resistance	100	99.73	NA
5	1511	AE005174	CGE VirulenceFinder	espJ	Prophage-encoded type III secretion system effector	Prophage-encoded type III secretion system effector	86.8502	99.65	NA
5	1511	NA	VFDB	rcsB	transcriptional regulator RcsB	RcsAB (VF0571)	100	97	incomplete
5	1511	AF054421	CGE VirulenceFinder	espB_AF054421	Secreted protein B	Secreted protein B	100	99.89	NA
5	1511	CP007491	CGE VirulenceFinder	terC_CP007491	Tellurium ion resistance protein	Tellurium ion resistance protein	100	99.3	NA
5	1511	MG591698	CGE VirulenceFinder	terC_MG591698	Tellurium ion resistance protein	Tellurium ion resistance protein	99.2754	99.9	NA
5	1511	UDGX01000002	CGE VirulenceFinder	terC_UDGX01000002	Tellurium ion resistance protein	Tellurium ion resistance protein	100	100	NA
5	1511	AB426060	CGE VirulenceFinder	tir_AB426060	Translocated intimin receptor protein	Translocated intimin receptor protein	100	99.75	NA
5	1511	NA	VFDB	cesD	chaperone for EspB and EspD	TTSS (VF0191)	100	96	incomplete
5	1511	NA	VFDB	escC	Type III secretion system secretin EscC	TTSS (VF0191)	100	97	incomplete
5	1511	NA	VFDB	escD	Type III secretion system outer MS ring protein EscD	TTSS (VF0191)	100	99	incomplete
5	1511	NA	VFDB	escF	Type III secretion system needle filament protein EscF	TTSS (VF0191)	100	100	incomplete
5	1511	NA	VFDB	escJ	Type III secretion system inner MS ring protein EscJ	TTSS (VF0191)	100	99	incomplete
5	1511	NA	VFDB	escN	ATPase EscN	TTSS (VF0191)	100	97	incomplete
5	1511	NA	VFDB	escS	Type III secretion systemminor export apparatus protein EscS	TTSS (VF0191)	100	97	incomplete
5	1511	NA	VFDB	escV	Type III secretion system major export apparatus protein	TTSS (VF0191)	100	98	incomplete
5	1511	NA	VFDB	sepL	Type III secretion system secretion gatekeeper SepL	TTSS (VF0191)	100	94	incomplete
5	1511	NA	VFDB	fimB	Type 1 fimbriae Regulatory protein fimB	Type 1 fimbriae (VF0221)	100	100	incomplete
5	1511	NA	VFDB	fimC	Chaperone protein fimC precursor	Type 1 fimbriae (VF0221)	100	99	incomplete
5	1511	NA	VFDB	fimD	Outer membrane usher protein fimD precursor	Type 1 fimbriae (VF0221)	100	100	incomplete
5	1511	NA	VFDB	fimF	FimF protein precursor	Type 1 fimbriae (VF0221)	100	98	incomplete
5	1511	NA	VFDB	fimG	FimG protein precursor	Type 1 fimbriae (VF0221)	100	97	incomplete
5	1511	NA	VFDB	fimH	FimH protein precursor	Type 1 fimbriae (VF0221)	100	98	incomplete
5	1511	NA	VFDB	fimI	Fimbrin-like protein fimI precursor	Type 1 fimbriae (VF0221)	100	98	incomplete
5	1511	AF116900	CGE VirulenceFinder	espF	Type III secretion system	Type III secretion system	97.2756	94.89	NA
5	1511	FM201463	CGE VirulenceFinder	espA_FM201463	Type III secretions system	Type III secretions system	100	100	NA
5	1511	NA	VFDB	fyuA	yersiniabactin receptor FyuA	Ybt (VF0564)	100	100	incomplete
5	1511	NA	VFDB	ybtP	yersiniabactin ABC transporter ATP-binding/permease protein YbtP	Ybt (VF0564)	100	100	incomplete
5	1511	NA	VFDB	irp1	yersiniabactin biosynthetic protein Irp1	Yersiniabactin (VF0136)	100	100	combination ok
5	1511	NA	VFDB	irp2	yersiniabactin biosynthetic protein Irp2	Yersiniabactin (VF0136)	100	100	combination ok
5	1511	NA	VFDB	ybtA	transcriptional regulator YbtA	Yersiniabactin (VF0136)	100	99	combination ok
5	1511	NA	VFDB	ybtE	yersiniabactin siderophore biosynthetic protein	Yersiniabactin (VF0136)	100	99	combination ok
5	1511	NA	VFDB	ybtQ	yersiniabactin ABC transporter ATP-binding/permease protein YbtQ	Yersiniabactin (VF0136)	100	100	combination ok
5	1511	NA	VFDB	ybtS	salicylate synthase Irp9	Yersiniabactin (VF0136)	100	98	combination ok
5	1511	NA	VFDB	ybtT	type II thioesterase YbtT	Yersiniabactin (VF0136)	100	99	combination ok
5	1511	NA	VFDB	ybtU	yersiniabactin biosynthetic protein YbtU	Yersiniabactin (VF0136)	100	99	combination ok
5	1511	NA	VFDB	ybtX	putative signal transducer	Yersiniabactin (VF0136)	100	98	combination ok
6	1512	NA	VFDB	acrB	acriflavine resistance protein B	AcrAB (VF0568)	100	91	incomplete
6	1512	AE005174	CGE VirulenceFinder	iha_AE005174	Adherence protein	Adherence protein	100	100	NA
6	1512	NA	VFDB	csgE	curli production assembly/transport protein CsgE	Agf (VF0103)	100	90	incomplete
6	1512	NA	VFDB	csgG	curli production assembly/transport protein CsgG	Agf (VF0103)	100	96	incomplete
6	1512	NA	VFDB	allB	allantoinase	Allantion utilization (VF0572)	100	92	incomplete
6	1512	NA	VFDB	aslA	putative arylsulfatase	AslA (VF0238)	84	97	complete
6	1512	NA	VFDB	gnd	6-phosphogluconate dehydrogenase	Capsule (VF0560)	100	95	incomplete
6	1512	NA	VFDB	chuU	heme permease protein ChuU	Chu (VF0227)	100	99	incomplete
6	1512	NA	VFDB	chuV	ATP-binding hydrophilic protein ChuV	Chu (VF0227)	100	99	incomplete
6	1512	NA	VFDB	chuW	Putative oxygen independent coproporphyrinogen III oxidase	Chu (VF0227)	100	98	incomplete
6	1512	NA	VFDB	chuY	ChuY	Chu (VF0227)	100	99	incomplete
6	1512	HM099897	CGE VirulenceFinder	astA_HM099897	EAST-1 heat-stable toxin	EAST-1 heat-stable toxin	82.906	100	NA
6	1512	NA	VFDB	yagV	E. coli common pilus chaperone EcpE	ECP (VF0404)	100	100	complete
6	1512	NA	VFDB	yagW	polymerized tip adhesin of ECP fibers	ECP (VF0404)	100	100	complete
6	1512	NA	VFDB	yagX	E. coli common pilus usher EcpC	ECP (VF0404)	100	100	complete
6	1512	NA	VFDB	yagY	E. coli common pilus chaperone EcpB	ECP (VF0404)	100	100	complete
6	1512	NA	VFDB	yagZ	E. coli common pilus structural subunit EcpA	ECP (VF0404)	100	100	complete
6	1512	NA	VFDB	ykgK	regulator protein EcpR	ECP (VF0404)	100	100	complete
6	1512	NA	VFDB	efa1	EHEC factor for adherence	Efa-1/LifA (VF0204)	98	99	complete
6	1512	NA	VFDB	ehxA	EHEC hemolysin toxin protein	EHEC hemolysin (VF0207)	100	100	complete
6	1512	NA	VFDB	entB	isochorismatase	Enterobactin (VF0228)	100	100	complete
6	1512	NA	VFDB	entC	isochorismate synthase 1	Enterobactin (VF0228)	100	99	complete
6	1512	NA	VFDB	entD	phosphopantetheinyl transferase component of enterobactin synthase multienzyme complex	Enterobactin (VF0228)	100	95	complete
6	1512	NA	VFDB	entE	2,3-dihydroxybenzoate-AMP ligase component of enterobactin synthase multienzyme complex	Enterobactin (VF0228)	100	99	complete
6	1512	NA	VFDB	entF	enterobactin synthase multienzyme complex component, ATP-dependent	Enterobactin (VF0228)	100	97	complete
6	1512	NA	VFDB	fepA	ferrienterobactin outer membrane transporter	Enterobactin (VF0228)	100	99	complete
6	1512	NA	VFDB	fepB	ferrienterobactin ABC transporter periplasmic binding protein	Enterobactin (VF0228)	100	99	complete
6	1512	NA	VFDB	fepC	ferrienterobactin ABC transporter ATPase	Enterobactin (VF0228)	99	99	complete
6	1512	NA	VFDB	fepD	ferrienterobactin ABC transporter permease	Enterobactin (VF0228)	100	100	complete
6	1512	NA	VFDB	fepG	iron-enterobactin ABC transporter permease	Enterobactin (VF0228)	100	97	complete
6	1512	NA	VFDB	espD	Type III secretion system translocator protein EspD, pore protein	EspD (VF0200)	100	100	complete
6	1512	NA	VFDB	espG	Type III secretion system effector EspG, GTPase activating protein	EspG (VF0201)	100	100	complete
6	1512	NA	VFDB	espH	Type III secretion system effector EspH, RhoGEF Inhibitor	EspH (VF0197)	100	100	complete
6	1512	AB011549	CGE VirulenceFinder	espP_AB011549	Extracellular serine protease plasmid-encoded	Extracellular serine protease plasmid-encoded	100	99.95	NA
6	1512	NA	VFDB	fdeC	adhesin FdeC	FdeC (VF0506)	99	92	complete
6	1512	NA	VFDB	ehxB	EHEC hemolysin transport protein	Hemolysin (VF0207)	100	100	complete
6	1512	NA	VFDB	ehxC	EHEC hemolysin transport protein	Hemolysin (VF0207)	100	100	complete
6	1512	NA	VFDB	ehxD	EHEC hemolysin transport protein	Hemolysin (VF0207)	100	100	complete
6	1512	CP001509	CGE VirulenceFinder	iss_CP001509	Increased serum survival	Increased serum survival	100	98.3	NA
6	1512	AF071034	CGE VirulenceFinder	eae	Intimin	Intimin	100	100	NA
6	1512	NA	VFDB	map	Type III secretion system effector Map, Rho guanine exchange factor	Map (VF0195)	100	100	complete
6	1512	NA	VFDB	nleC_VF0340	Type III secretion system effector NleC, zinc metalloprotease	NleC (VF0340)	97	100	complete
6	1512	NA	VFDB	nleD_VF0343	Type III secretion system effector NleD	NleD (VF0343)	100	100	complete
6	1512	AE005174	CGE VirulenceFinder	nleA_AE005174	Non-LEE encoded effector A	Non-LEE encoded effector A	100	100	NA
6	1512	AE005174	CGE VirulenceFinder	nleB2_AE005174	Non-LEE encoded effector B	Non-LEE encoded effector B	100	100	NA
6	1512	AE005174	CGE VirulenceFinder	nleB1_AE005174	Non-LEE encoded effector B	Non-LEE encoded effector B	100	100	NA
6	1512	NA	VFDB	ompA	outer membrane protein A	OmpA (VF0236)	100	99	complete
6	1512	UGGA01000003	CGE VirulenceFinder	chuA	Outer membrane hemin receptor	Outer membrane hemin receptor	100	100	NA
6	1512	AKKX01000238	CGE VirulenceFinder	ompT_AKKX01000238	Outer membrane protease (protein protease 7)	Outer membrane protease (protein protease 7)	100	100	NA
6	1512	AMTE01000156	CGE VirulenceFinder	traT_AMTE01000156	Outer membrane protein complement resistance	Outer membrane protein complement resistance	100	100	NA
6	1512	NA	VFDB	paa	outer membrane adhesin Paa	Paa (VF0194)	100	100	complete
6	1512	AB011549	CGE VirulenceFinder	katP	Plasmid-encoded catalase peroxidase	Plasmid-encoded catalase peroxidase	100	100	NA
6	1512	AE005174	CGE VirulenceFinder	espJ	Prophage-encoded type III secretion system effector	Prophage-encoded type III secretion system effector	100	100	NA
6	1512	NA	VFDB	rcsB	transcriptional regulator RcsB	RcsAB (VF0571)	100	97	incomplete
6	1512	AE005174	CGE VirulenceFinder	espB_AE005174	Secreted protein B	Secreted protein B	100	100	NA
6	1512	AF461168	CGE VirulenceFinder	stx1A	Shiga toxin 1, subunit A, variant a	Shiga toxin 1, subunit A, variant a	100	100	NA
6	1512	AM230663	CGE VirulenceFinder	stx1B	Shiga toxin 1, subunit B, variant a	Shiga toxin 1, subunit B, variant a	100	100	NA
6	1512	NA	VFDB	shuA	outer membrane heme/hemoglobin receptor ShuA	Shu (VF0256)	100	100	incomplete
6	1512	NA	VFDB	shuS	heme/hemoglobin transport protein ShuS	Shu (VF0256)	100	99	incomplete
6	1512	NA	VFDB	shuT	periplasmic binding protein ShuT	Shu (VF0256)	100	97	incomplete
6	1512	NA	VFDB	shuX	shu locus protein ShuX	Shu (VF0256)	100	98	incomplete
6	1512	NA	VFDB	stcE	metalloprotease	StcE (VF0209)	100	100	complete
6	1512	NA	VFDB	stx2A	shiga-like toxin II A subunit encoded by bacteriophage BP-933W	Stx (VF0206)	100	100	complete
6	1512	NA	VFDB	stx2B	shiga-like toxin II B subunit encoded by bacteriophage BP-933W	Stx (VF0206)	100	100	complete
6	1512	AE005174	CGE VirulenceFinder	terC_AE005174	Tellurium ion resistance protein	Tellurium ion resistance protein	100	100	NA
6	1512	CP007491	CGE VirulenceFinder	terC_CP007491	Tellurium ion resistance protein	Tellurium ion resistance protein	100	98.74	NA
6	1512	MG591698	CGE VirulenceFinder	terC_MG591698	Tellurium ion resistance protein	Tellurium ion resistance protein	99.793	98.65	NA
6	1512	AB011549	CGE VirulenceFinder	toxB_AB011549	Toxin B	Toxin B	62.5026	99.95	NA
6	1512	AE005174	CGE VirulenceFinder	tir_AE005174	Translocated intimin receptor protein	Translocated intimin receptor protein	100	100	NA
6	1512	NA	VFDB	ospG	type III secretion system effector kinase OspG	TTSS (VF0118)	100	91	incomplete
6	1512	NA	VFDB	cesD	chaperone for EspB and EspD	TTSS (VF0191)	100	100	complete
6	1512	NA	VFDB	cesF	CesF, chaperone for EspF	TTSS (VF0191)	100	100	complete
6	1512	NA	VFDB	escC	Type III secretion system secretin EscC	TTSS (VF0191)	100	100	complete
6	1512	NA	VFDB	escD	Type III secretion system outer MS ring protein EscD	TTSS (VF0191)	100	100	complete
6	1512	NA	VFDB	escF	Type III secretion system needle filament protein EscF	TTSS (VF0191)	100	100	complete
6	1512	NA	VFDB	escJ	Type III secretion system inner MS ring protein EscJ	TTSS (VF0191)	100	100	complete
6	1512	NA	VFDB	escN	ATPase EscN	TTSS (VF0191)	100	100	complete
6	1512	NA	VFDB	escR	Type III secretion systemminor export apparatus protein EscR	TTSS (VF0191)	100	100	complete
6	1512	NA	VFDB	escS	Type III secretion systemminor export apparatus protein EscS	TTSS (VF0191)	100	100	complete
6	1512	NA	VFDB	escT	Type III secretion system minor export apparatus protein EscT	TTSS (VF0191)	100	100	complete
6	1512	NA	VFDB	escU	Type III secretion system export apparatus switch protein EscU	TTSS (VF0191)	100	100	complete
6	1512	NA	VFDB	escV	Type III secretion system major export apparatus protein	TTSS (VF0191)	100	100	complete
6	1512	NA	VFDB	sepL	Type III secretion system secretion gatekeeper SepL	TTSS (VF0191)	100	100	complete
6	1512	NA	VFDB	sepQ	Type III secetion system C ring protein EscQ	TTSS (VF0191)	100	100	complete
6	1512	NA	VFDB	sepZ	Type III secretion system effector EspZ	TTSS (VF0191)	100	100	complete
6	1512	NA	VFDB	fimA	Type-1 fimbrial protein, A chain precursor	Type 1 fimbriae (VF0221)	100	94	complete
6	1512	NA	VFDB	fimB	Type 1 fimbriae Regulatory protein fimB	Type 1 fimbriae (VF0221)	100	100	complete
6	1512	NA	VFDB	fimC	Chaperone protein fimC precursor	Type 1 fimbriae (VF0221)	100	98	complete
6	1512	NA	VFDB	fimD	Outer membrane usher protein fimD precursor	Type 1 fimbriae (VF0221)	100	99	complete
6	1512	NA	VFDB	fimE	Type 1 fimbriae Regulatory protein fimE	Type 1 fimbriae (VF0221)	100	99	complete
6	1512	NA	VFDB	fimF	FimF protein precursor	Type 1 fimbriae (VF0221)	100	99	complete
6	1512	NA	VFDB	fimG	FimG protein precursor	Type 1 fimbriae (VF0221)	100	99	complete
6	1512	NA	VFDB	fimH	FimH protein precursor	Type 1 fimbriae (VF0221)	100	99	complete
6	1512	NA	VFDB	fimI	Fimbrin-like protein fimI precursor	Type 1 fimbriae (VF0221)	100	97	complete
6	1512	AB011549	CGE VirulenceFinder	etpD	Type II secretion protein	Type II secretion protein	100	100	NA
6	1512	AE005174	CGE VirulenceFinder	espA_AE005174	Type III secretions system	Type III secretions system	100	100	NA
7	1513	NA	VFDB	acrB	acriflavine resistance protein B	AcrAB (VF0568)	100	91	incomplete
7	1513	AE005174	CGE VirulenceFinder	iha_AE005174	Adherence protein	Adherence protein	100	100	NA
7	1513	NA	VFDB	csgG	curli production assembly/transport protein CsgG	Agf (VF0103)	100	96	incomplete
7	1513	NA	VFDB	allB	allantoinase	Allantion utilization (VF0572)	100	92	incomplete
7	1513	NA	VFDB	aslA	putative arylsulfatase	AslA (VF0238)	84	97	complete
7	1513	NA	VFDB	gnd	6-phosphogluconate dehydrogenase	Capsule (VF0560)	100	95	incomplete
7	1513	NA	VFDB	chuU	heme permease protein ChuU	Chu (VF0227)	100	100	incomplete
7	1513	NA	VFDB	chuV	ATP-binding hydrophilic protein ChuV	Chu (VF0227)	100	99	incomplete
7	1513	NA	VFDB	chuW	Putative oxygen independent coproporphyrinogen III oxidase	Chu (VF0227)	100	98	incomplete
7	1513	NA	VFDB	chuY	ChuY	Chu (VF0227)	100	99	incomplete
7	1513	AB042005	CGE VirulenceFinder	astA_AB042005	EAST-1 heat-stable toxin	EAST-1 heat-stable toxin	98.2906	91.3	NA
7	1513	HM099897	CGE VirulenceFinder	astA_HM099897	EAST-1 heat-stable toxin	EAST-1 heat-stable toxin	82.906	100	NA
7	1513	NA	VFDB	yagV	E. coli common pilus chaperone EcpE	ECP (VF0404)	100	100	complete
7	1513	NA	VFDB	yagW	polymerized tip adhesin of ECP fibers	ECP (VF0404)	100	100	complete
7	1513	NA	VFDB	yagX	E. coli common pilus usher EcpC	ECP (VF0404)	100	100	complete
7	1513	NA	VFDB	yagY	E. coli common pilus chaperone EcpB	ECP (VF0404)	100	100	complete
7	1513	NA	VFDB	yagZ	E. coli common pilus structural subunit EcpA	ECP (VF0404)	100	100	complete
7	1513	NA	VFDB	ykgK	regulator protein EcpR	ECP (VF0404)	100	100	complete
7	1513	NA	VFDB	efa1	EHEC factor for adherence	Efa-1/LifA (VF0204)	100	100	complete
7	1513	NA	VFDB	ehxA	EHEC hemolysin toxin protein	EHEC hemolysin (VF0207)	100	100	complete
7	1513	NA	VFDB	entB	isochorismatase	Enterobactin (VF0228)	100	100	complete
7	1513	NA	VFDB	entC	isochorismate synthase 1	Enterobactin (VF0228)	100	99	complete
7	1513	NA	VFDB	entD	phosphopantetheinyl transferase component of enterobactin synthase multienzyme complex	Enterobactin (VF0228)	100	95	complete
7	1513	NA	VFDB	entE	2,3-dihydroxybenzoate-AMP ligase component of enterobactin synthase multienzyme complex	Enterobactin (VF0228)	100	99	complete
7	1513	NA	VFDB	entF	enterobactin synthase multienzyme complex component, ATP-dependent	Enterobactin (VF0228)	100	97	complete
7	1513	NA	VFDB	fepA	ferrienterobactin outer membrane transporter	Enterobactin (VF0228)	100	99	complete
7	1513	NA	VFDB	fepB	ferrienterobactin ABC transporter periplasmic binding protein	Enterobactin (VF0228)	100	99	complete
7	1513	NA	VFDB	fepC	ferrienterobactin ABC transporter ATPase	Enterobactin (VF0228)	99	99	complete
7	1513	NA	VFDB	fepD	ferrienterobactin ABC transporter permease	Enterobactin (VF0228)	100	100	complete
7	1513	NA	VFDB	fepG	iron-enterobactin ABC transporter permease	Enterobactin (VF0228)	100	97	complete
7	1513	NA	VFDB	espD	Type III secretion system translocator protein EspD, pore protein	EspD (VF0200)	100	100	complete
7	1513	NA	VFDB	espF	Type III secretion system effector EspF	EspF (VF0196)	99	93	complete
7	1513	NA	VFDB	espG	Type III secretion system effector EspG, GTPase activating protein	EspG (VF0201)	100	100	complete
7	1513	NA	VFDB	espH	Type III secretion system effector EspH, RhoGEF Inhibitor	EspH (VF0197)	100	100	complete
7	1513	AB011549	CGE VirulenceFinder	espP_AB011549	Extracellular serine protease plasmid-encoded	Extracellular serine protease plasmid-encoded	100	99.97	NA
7	1513	NA	VFDB	fdeC	adhesin FdeC	FdeC (VF0506)	99	92	complete
7	1513	NA	VFDB	ehxB	EHEC hemolysin transport protein	Hemolysin (VF0207)	100	100	complete
7	1513	NA	VFDB	ehxC	EHEC hemolysin transport protein	Hemolysin (VF0207)	100	100	complete
7	1513	NA	VFDB	ehxD	EHEC hemolysin transport protein	Hemolysin (VF0207)	100	100	complete
7	1513	CP001509	CGE VirulenceFinder	iss_CP001509	Increased serum survival	Increased serum survival	100	98.3	NA
7	1513	AF071034	CGE VirulenceFinder	eae	Intimin	Intimin	100	100	NA
7	1513	NA	VFDB	map	Type III secretion system effector Map, Rho guanine exchange factor	Map (VF0195)	100	100	complete
7	1513	NA	VFDB	nleC_VF0340	Type III secretion system effector NleC, zinc metalloprotease	NleC (VF0340)	97	100	complete
7	1513	NA	VFDB	nleD_VF0343	Type III secretion system effector NleD	NleD (VF0343)	100	100	complete
7	1513	AE005174	CGE VirulenceFinder	nleA_AE005174	Non-LEE encoded effector A	Non-LEE encoded effector A	100	100	NA
7	1513	AE005174	CGE VirulenceFinder	nleB1_AE005174	Non-LEE encoded effector B	Non-LEE encoded effector B	100	100	NA
7	1513	AE005174	CGE VirulenceFinder	nleB2_AE005174	Non-LEE encoded effector B	Non-LEE encoded effector B	100	99.9	NA
7	1513	NA	VFDB	ompA	outer membrane protein A	OmpA (VF0236)	100	99	complete
7	1513	UGGA01000003	CGE VirulenceFinder	chuA	Outer membrane hemin receptor	Outer membrane hemin receptor	100	100	NA
7	1513	AKKX01000238	CGE VirulenceFinder	ompT_AKKX01000238	Outer membrane protease (protein protease 7)	Outer membrane protease (protein protease 7)	100	100	NA
7	1513	AKKX01000148	CGE VirulenceFinder	traT_AKKX01000148	Outer membrane protein complement resistance	Outer membrane protein complement resistance	100	100	NA
7	1513	AMTE01000156	CGE VirulenceFinder	traT_AMTE01000156	Outer membrane protein complement resistance	Outer membrane protein complement resistance	100	100	NA
7	1513	NA	VFDB	paa	outer membrane adhesin Paa	Paa (VF0194)	100	100	complete
7	1513	AB011549	CGE VirulenceFinder	katP	Plasmid-encoded catalase peroxidase	Plasmid-encoded catalase peroxidase	100	99.95	NA
7	1513	AE005174	CGE VirulenceFinder	espJ	Prophage-encoded type III secretion system effector	Prophage-encoded type III secretion system effector	100	99.85	NA
7	1513	NA	VFDB	rcsB	transcriptional regulator RcsB	RcsAB (VF0571)	100	97	incomplete
7	1513	AE005174	CGE VirulenceFinder	espB_AE005174	Secreted protein B	Secreted protein B	100	100	NA
7	1513	NA	VFDB	shuA	outer membrane heme/hemoglobin receptor ShuA	Shu (VF0256)	100	100	incomplete
7	1513	NA	VFDB	shuS	heme/hemoglobin transport protein ShuS	Shu (VF0256)	100	99	incomplete
7	1513	NA	VFDB	shuT	periplasmic binding protein ShuT	Shu (VF0256)	100	97	incomplete
7	1513	NA	VFDB	shuX	shu locus protein ShuX	Shu (VF0256)	100	98	incomplete
7	1513	NA	VFDB	stcE	metalloprotease	StcE (VF0209)	100	100	complete
7	1513	NA	VFDB	stx2A	shiga-like toxin II A subunit encoded by bacteriophage BP-933W	Stx (VF0206)	100	100	complete
7	1513	NA	VFDB	stx2B	shiga-like toxin II B subunit encoded by bacteriophage BP-933W	Stx (VF0206)	100	97	complete
7	1513	AE005174	CGE VirulenceFinder	terC_AE005174	Tellurium ion resistance protein	Tellurium ion resistance protein	100	100	NA
7	1513	CP007491	CGE VirulenceFinder	terC_CP007491	Tellurium ion resistance protein	Tellurium ion resistance protein	100	98.74	NA
7	1513	MG591698	CGE VirulenceFinder	terC_MG591698	Tellurium ion resistance protein	Tellurium ion resistance protein	99.793	98.65	NA
7	1513	AP010953	CGE VirulenceFinder	tccP_AP010953	Tir-cytoskeleton coupling protein	Tir-cytoskeleton coupling protein	81.6733	98.86	NA
7	1513	NA	VFDB	toxB_VF0203	cytotoxin	ToxB (VF0203)	100	99	complete
7	1513	AE005174	CGE VirulenceFinder	tir_AE005174	Translocated intimin receptor protein	Translocated intimin receptor protein	100	100	NA
7	1513	NA	VFDB	cesD	chaperone for EspB and EspD	TTSS (VF0191)	100	100	complete
7	1513	NA	VFDB	cesF	CesF, chaperone for EspF	TTSS (VF0191)	100	100	complete
7	1513	NA	VFDB	escC	Type III secretion system secretin EscC	TTSS (VF0191)	100	100	complete
7	1513	NA	VFDB	escD	Type III secretion system outer MS ring protein EscD	TTSS (VF0191)	100	100	complete
7	1513	NA	VFDB	escF	Type III secretion system needle filament protein EscF	TTSS (VF0191)	100	100	complete
7	1513	NA	VFDB	escJ	Type III secretion system inner MS ring protein EscJ	TTSS (VF0191)	100	100	complete
7	1513	NA	VFDB	escN	ATPase EscN	TTSS (VF0191)	100	100	complete
7	1513	NA	VFDB	escR	Type III secretion systemminor export apparatus protein EscR	TTSS (VF0191)	100	100	complete
7	1513	NA	VFDB	escS	Type III secretion systemminor export apparatus protein EscS	TTSS (VF0191)	100	100	complete
7	1513	NA	VFDB	escT	Type III secretion system minor export apparatus protein EscT	TTSS (VF0191)	100	100	complete
7	1513	NA	VFDB	escU	Type III secretion system export apparatus switch protein EscU	TTSS (VF0191)	100	100	complete
7	1513	NA	VFDB	escV	Type III secretion system major export apparatus protein	TTSS (VF0191)	100	100	complete
7	1513	NA	VFDB	sepL	Type III secretion system secretion gatekeeper SepL	TTSS (VF0191)	100	100	complete
7	1513	NA	VFDB	sepQ	Type III secetion system C ring protein EscQ	TTSS (VF0191)	100	100	complete
7	1513	NA	VFDB	sepZ	Type III secretion system effector EspZ	TTSS (VF0191)	100	100	complete
7	1513	NA	VFDB	fimA	Type-1 fimbrial protein, A chain precursor	Type 1 fimbriae (VF0221)	100	94	complete
7	1513	NA	VFDB	fimB	Type 1 fimbriae Regulatory protein fimB	Type 1 fimbriae (VF0221)	100	100	complete
7	1513	NA	VFDB	fimC	Chaperone protein fimC precursor	Type 1 fimbriae (VF0221)	100	98	complete
7	1513	NA	VFDB	fimD	Outer membrane usher protein fimD precursor	Type 1 fimbriae (VF0221)	100	99	complete
7	1513	NA	VFDB	fimE	Type 1 fimbriae Regulatory protein fimE	Type 1 fimbriae (VF0221)	100	99	complete
7	1513	NA	VFDB	fimF	FimF protein precursor	Type 1 fimbriae (VF0221)	100	99	complete
7	1513	NA	VFDB	fimG	FimG protein precursor	Type 1 fimbriae (VF0221)	100	99	complete
7	1513	NA	VFDB	fimH	FimH protein precursor	Type 1 fimbriae (VF0221)	100	99	complete
7	1513	NA	VFDB	fimI	Fimbrin-like protein fimI precursor	Type 1 fimbriae (VF0221)	100	97	complete
7	1513	AB011549	CGE VirulenceFinder	etpD	Type II secretion protein	Type II secretion protein	100	100	NA
7	1513	AE005174	CGE VirulenceFinder	espA_AE005174	Type III secretions system	Type III secretions system	100	100	NA
8	1514	NA	VFDB	acrB	acriflavine resistance protein B	AcrAB (VF0568)	100	91	incomplete
8	1514	AE005174	CGE VirulenceFinder	iha_AE005174	Adherence protein	Adherence protein	100	100	NA
8	1514	NA	VFDB	csgE	curli production assembly/transport protein CsgE	Agf (VF0103)	100	90	incomplete
8	1514	NA	VFDB	csgG	curli production assembly/transport protein CsgG	Agf (VF0103)	100	96	incomplete
8	1514	NA	VFDB	allB	allantoinase	Allantion utilization (VF0572)	100	92	incomplete
8	1514	NA	VFDB	aslA	putative arylsulfatase	AslA (VF0238)	84	97	complete
8	1514	NA	VFDB	gnd	6-phosphogluconate dehydrogenase	Capsule (VF0560)	100	95	incomplete
8	1514	NA	VFDB	chuU	heme permease protein ChuU	Chu (VF0227)	100	100	incomplete
8	1514	NA	VFDB	chuV	ATP-binding hydrophilic protein ChuV	Chu (VF0227)	100	99	incomplete
8	1514	NA	VFDB	chuW	Putative oxygen independent coproporphyrinogen III oxidase	Chu (VF0227)	100	98	incomplete
8	1514	NA	VFDB	chuY	ChuY	Chu (VF0227)	100	99	incomplete
8	1514	AB042005	CGE VirulenceFinder	astA_AB042005	EAST-1 heat-stable toxin	EAST-1 heat-stable toxin	98.2906	91.3	NA
8	1514	HM099897	CGE VirulenceFinder	astA_HM099897	EAST-1 heat-stable toxin	EAST-1 heat-stable toxin	82.906	100	NA
8	1514	NA	VFDB	yagV	E. coli common pilus chaperone EcpE	ECP (VF0404)	100	100	complete
8	1514	NA	VFDB	yagW	polymerized tip adhesin of ECP fibers	ECP (VF0404)	100	100	complete
8	1514	NA	VFDB	yagX	E. coli common pilus usher EcpC	ECP (VF0404)	100	100	complete
8	1514	NA	VFDB	yagY	E. coli common pilus chaperone EcpB	ECP (VF0404)	100	100	complete
8	1514	NA	VFDB	yagZ	E. coli common pilus structural subunit EcpA	ECP (VF0404)	100	100	complete
8	1514	NA	VFDB	ykgK	regulator protein EcpR	ECP (VF0404)	100	100	complete
8	1514	NA	VFDB	efa1	EHEC factor for adherence	Efa-1/LifA (VF0204)	98	99	complete
8	1514	NA	VFDB	ehxA	EHEC hemolysin toxin protein	EHEC hemolysin (VF0207)	100	100	complete
8	1514	NA	VFDB	entB	isochorismatase	Enterobactin (VF0228)	100	100	complete
8	1514	NA	VFDB	entC	isochorismate synthase 1	Enterobactin (VF0228)	100	99	complete
8	1514	NA	VFDB	entD	phosphopantetheinyl transferase component of enterobactin synthase multienzyme complex	Enterobactin (VF0228)	100	95	complete
8	1514	NA	VFDB	entE	2,3-dihydroxybenzoate-AMP ligase component of enterobactin synthase multienzyme complex	Enterobactin (VF0228)	100	99	complete
8	1514	NA	VFDB	entF	enterobactin synthase multienzyme complex component, ATP-dependent	Enterobactin (VF0228)	100	97	complete
8	1514	NA	VFDB	fepA	ferrienterobactin outer membrane transporter	Enterobactin (VF0228)	100	99	complete
8	1514	NA	VFDB	fepB	ferrienterobactin ABC transporter periplasmic binding protein	Enterobactin (VF0228)	100	99	complete
8	1514	NA	VFDB	fepC	ferrienterobactin ABC transporter ATPase	Enterobactin (VF0228)	99	99	complete
8	1514	NA	VFDB	fepD	ferrienterobactin ABC transporter permease	Enterobactin (VF0228)	100	100	complete
8	1514	NA	VFDB	fepG	iron-enterobactin ABC transporter permease	Enterobactin (VF0228)	100	97	complete
8	1514	NA	VFDB	espD	Type III secretion system translocator protein EspD, pore protein	EspD (VF0200)	100	100	complete
8	1514	NA	VFDB	espG	Type III secretion system effector EspG, GTPase activating protein	EspG (VF0201)	100	100	complete
8	1514	NA	VFDB	espH	Type III secretion system effector EspH, RhoGEF Inhibitor	EspH (VF0197)	100	100	complete
8	1514	AB011549	CGE VirulenceFinder	espP_AB011549	Extracellular serine protease plasmid-encoded	Extracellular serine protease plasmid-encoded	100	99.97	NA
8	1514	NA	VFDB	fdeC	adhesin FdeC	FdeC (VF0506)	99	92	complete
8	1514	NA	VFDB	ehxB	EHEC hemolysin transport protein	Hemolysin (VF0207)	100	100	complete
8	1514	NA	VFDB	ehxC	EHEC hemolysin transport protein	Hemolysin (VF0207)	100	100	complete
8	1514	NA	VFDB	ehxD	EHEC hemolysin transport protein	Hemolysin (VF0207)	100	100	complete
8	1514	CP001509	CGE VirulenceFinder	iss_CP001509	Increased serum survival	Increased serum survival	100	98.3	NA
8	1514	AF071034	CGE VirulenceFinder	eae	Intimin	Intimin	100	100	NA
8	1514	NA	VFDB	map	Type III secretion system effector Map, Rho guanine exchange factor	Map (VF0195)	100	100	complete
8	1514	NA	VFDB	nleC_VF0340	Type III secretion system effector NleC, zinc metalloprotease	NleC (VF0340)	100	100	complete
8	1514	NA	VFDB	nleD_VF0343	Type III secretion system effector NleD	NleD (VF0343)	100	100	complete
8	1514	AE005174	CGE VirulenceFinder	nleA_AE005174	Non-LEE encoded effector A	Non-LEE encoded effector A	100	100	NA
8	1514	AE005174	CGE VirulenceFinder	nleB2_AE005174	Non-LEE encoded effector B	Non-LEE encoded effector B	100	100	NA
8	1514	AE005174	CGE VirulenceFinder	nleB1_AE005174	Non-LEE encoded effector B	Non-LEE encoded effector B	100	100	NA
8	1514	NA	VFDB	ompA	outer membrane protein A	OmpA (VF0236)	100	99	complete
8	1514	UGGA01000003	CGE VirulenceFinder	chuA	Outer membrane hemin receptor	Outer membrane hemin receptor	100	100	NA
8	1514	AKKX01000238	CGE VirulenceFinder	ompT_AKKX01000238	Outer membrane protease (protein protease 7)	Outer membrane protease (protein protease 7)	100	100	NA
8	1514	AMTE01000156	CGE VirulenceFinder	traT_AMTE01000156	Outer membrane protein complement resistance	Outer membrane protein complement resistance	100	100	NA
8	1514	NA	VFDB	paa	outer membrane adhesin Paa	Paa (VF0194)	100	100	complete
8	1514	AB011549	CGE VirulenceFinder	katP	Plasmid-encoded catalase peroxidase	Plasmid-encoded catalase peroxidase	100	100	NA
8	1514	AE005174	CGE VirulenceFinder	espJ	Prophage-encoded type III secretion system effector	Prophage-encoded type III secretion system effector	100	100	NA
8	1514	NA	VFDB	rcsB	transcriptional regulator RcsB	RcsAB (VF0571)	100	97	incomplete
8	1514	AE005174	CGE VirulenceFinder	espB_AE005174	Secreted protein B	Secreted protein B	100	100	NA
8	1514	AF461168	CGE VirulenceFinder	stx1A	Shiga toxin 1, subunit A, variant a	Shiga toxin 1, subunit A, variant a	100	100	NA
8	1514	AM230663	CGE VirulenceFinder	stx1B	Shiga toxin 1, subunit B, variant a	Shiga toxin 1, subunit B, variant a	100	100	NA
8	1514	NA	VFDB	shuA	outer membrane heme/hemoglobin receptor ShuA	Shu (VF0256)	100	100	incomplete
8	1514	NA	VFDB	shuS	heme/hemoglobin transport protein ShuS	Shu (VF0256)	100	99	incomplete
8	1514	NA	VFDB	shuT	periplasmic binding protein ShuT	Shu (VF0256)	100	97	incomplete
8	1514	NA	VFDB	shuX	shu locus protein ShuX	Shu (VF0256)	100	98	incomplete
8	1514	NA	VFDB	stcE	metalloprotease	StcE (VF0209)	100	100	complete
8	1514	NA	VFDB	stx2A	shiga-like toxin II A subunit encoded by bacteriophage BP-933W	Stx (VF0206)	100	100	complete
8	1514	NA	VFDB	stx2B	shiga-like toxin II B subunit encoded by bacteriophage BP-933W	Stx (VF0206)	100	97	complete
8	1514	AE005174	CGE VirulenceFinder	terC_AE005174	Tellurium ion resistance protein	Tellurium ion resistance protein	100	100	NA
8	1514	CP007491	CGE VirulenceFinder	terC_CP007491	Tellurium ion resistance protein	Tellurium ion resistance protein	100	98.74	NA
8	1514	MG591698	CGE VirulenceFinder	terC_MG591698	Tellurium ion resistance protein	Tellurium ion resistance protein	99.793	98.65	NA
8	1514	AB011549	CGE VirulenceFinder	toxB_AB011549	Toxin B	Toxin B	100	99.95	NA
8	1514	AE005174	CGE VirulenceFinder	tir_AE005174	Translocated intimin receptor protein	Translocated intimin receptor protein	100	99.94	NA
8	1514	NA	VFDB	cesD	chaperone for EspB and EspD	TTSS (VF0191)	100	100	complete
8	1514	NA	VFDB	cesF	CesF, chaperone for EspF	TTSS (VF0191)	100	100	complete
8	1514	NA	VFDB	escC	Type III secretion system secretin EscC	TTSS (VF0191)	100	100	complete
8	1514	NA	VFDB	escD	Type III secretion system outer MS ring protein EscD	TTSS (VF0191)	100	100	complete
8	1514	NA	VFDB	escF	Type III secretion system needle filament protein EscF	TTSS (VF0191)	100	100	complete
8	1514	NA	VFDB	escJ	Type III secretion system inner MS ring protein EscJ	TTSS (VF0191)	100	100	complete
8	1514	NA	VFDB	escN	ATPase EscN	TTSS (VF0191)	100	100	complete
8	1514	NA	VFDB	escR	Type III secretion systemminor export apparatus protein EscR	TTSS (VF0191)	100	100	complete
8	1514	NA	VFDB	escS	Type III secretion systemminor export apparatus protein EscS	TTSS (VF0191)	100	100	complete
8	1514	NA	VFDB	escT	Type III secretion system minor export apparatus protein EscT	TTSS (VF0191)	100	100	complete
8	1514	NA	VFDB	escU	Type III secretion system export apparatus switch protein EscU	TTSS (VF0191)	100	100	complete
8	1514	NA	VFDB	escV	Type III secretion system major export apparatus protein	TTSS (VF0191)	100	100	complete
8	1514	NA	VFDB	sepL	Type III secretion system secretion gatekeeper SepL	TTSS (VF0191)	100	100	complete
8	1514	NA	VFDB	sepQ	Type III secetion system C ring protein EscQ	TTSS (VF0191)	100	100	complete
8	1514	NA	VFDB	sepZ	Type III secretion system effector EspZ	TTSS (VF0191)	100	100	complete
8	1514	NA	VFDB	fimA	Type-1 fimbrial protein, A chain precursor	Type 1 fimbriae (VF0221)	100	94	complete
8	1514	NA	VFDB	fimB	Type 1 fimbriae Regulatory protein fimB	Type 1 fimbriae (VF0221)	100	100	complete
8	1514	NA	VFDB	fimC	Chaperone protein fimC precursor	Type 1 fimbriae (VF0221)	100	98	complete
8	1514	NA	VFDB	fimD	Outer membrane usher protein fimD precursor	Type 1 fimbriae (VF0221)	100	99	complete
8	1514	NA	VFDB	fimE	Type 1 fimbriae Regulatory protein fimE	Type 1 fimbriae (VF0221)	100	99	complete
8	1514	NA	VFDB	fimF	FimF protein precursor	Type 1 fimbriae (VF0221)	100	99	complete
8	1514	NA	VFDB	fimG	FimG protein precursor	Type 1 fimbriae (VF0221)	100	98	complete
8	1514	NA	VFDB	fimH	FimH protein precursor	Type 1 fimbriae (VF0221)	100	99	complete
8	1514	NA	VFDB	fimI	Fimbrin-like protein fimI precursor	Type 1 fimbriae (VF0221)	100	97	complete
8	1514	AB011549	CGE VirulenceFinder	etpD	Type II secretion protein	Type II secretion protein	100	100	NA
8	1514	FM180568	CGE VirulenceFinder	espF	Type III secretion system	Type III secretion system	100.322	91.81	NA
8	1514	AE005174	CGE VirulenceFinder	espA_AE005174	Type III secretions system	Type III secretions system	100	100	NA
9	1515	NA	VFDB	acrB	acriflavine resistance protein B	AcrAB (VF0568)	100	92	incomplete
9	1515	NA	VFDB	csgE	curli production assembly/transport protein CsgE	Agf (VF0103)	100	90	incomplete
9	1515	NA	VFDB	csgG	curli production assembly/transport protein CsgG	Agf (VF0103)	100	96	incomplete
9	1515	NA	VFDB	allB	allantoinase	Allantion utilization (VF0572)	100	92	incomplete
9	1515	NA	VFDB	aslA	putative arylsulfatase	AslA (VF0238)	84	96	complete
9	1515	NA	VFDB	gnd	6-phosphogluconate dehydrogenase	Capsule (VF0560)	100	95	incomplete
9	1515	NA	VFDB	yagV	E. coli common pilus chaperone EcpE	ECP (VF0404)	100	97	complete
9	1515	NA	VFDB	yagW	polymerized tip adhesin of ECP fibers	ECP (VF0404)	100	98	complete
9	1515	NA	VFDB	yagX	E. coli common pilus usher EcpC	ECP (VF0404)	100	100	complete
9	1515	NA	VFDB	yagY	E. coli common pilus chaperone EcpB	ECP (VF0404)	100	99	complete
9	1515	NA	VFDB	yagZ	E. coli common pilus structural subunit EcpA	ECP (VF0404)	100	100	complete
9	1515	NA	VFDB	ykgK	regulator protein EcpR	ECP (VF0404)	100	97	complete
9	1515	NA	VFDB	entB	isochorismatase	Enterobactin (VF0228)	100	100	complete
9	1515	NA	VFDB	entC	isochorismate synthase 1	Enterobactin (VF0228)	100	99	complete
9	1515	NA	VFDB	entD	phosphopantetheinyl transferase component of enterobactin synthase multienzyme complex	Enterobactin (VF0228)	100	96	complete
9	1515	NA	VFDB	entE	2,3-dihydroxybenzoate-AMP ligase component of enterobactin synthase multienzyme complex	Enterobactin (VF0228)	100	99	complete
9	1515	NA	VFDB	entF	enterobactin synthase multienzyme complex component, ATP-dependent	Enterobactin (VF0228)	100	97	complete
9	1515	NA	VFDB	fepA	ferrienterobactin outer membrane transporter	Enterobactin (VF0228)	100	99	complete
9	1515	NA	VFDB	fepB	ferrienterobactin ABC transporter periplasmic binding protein	Enterobactin (VF0228)	100	100	complete
9	1515	NA	VFDB	fepC	ferrienterobactin ABC transporter ATPase	Enterobactin (VF0228)	99	99	complete
9	1515	NA	VFDB	fepD	ferrienterobactin ABC transporter permease	Enterobactin (VF0228)	100	99	complete
9	1515	NA	VFDB	fepG	iron-enterobactin ABC transporter permease	Enterobactin (VF0228)	100	98	complete
9	1515	NA	VFDB	fdeC	adhesin FdeC	FdeC (VF0506)	99	94	complete
9	1515	AJ303141	CGE VirulenceFinder	eae	Intimin	Intimin	100	99.86	NA
9	1515	NA	VFDB	nleC_VF0340	Type III secretion system effector NleC, zinc metalloprotease	NleC (VF0340)	100	100	complete
9	1515	NA	VFDB	nleD_VF0342	Type III secretion system effector NleD	NleD (VF0342)	100	100	complete
9	1515	GQ845116	CGE VirulenceFinder	nleA_GQ845116	Non-LEE encoded effector A	Non-LEE encoded effector A	61.463	96.2	NA
9	1515	AE005174	CGE VirulenceFinder	nleB1_AE005174	Non-LEE encoded effector B	Non-LEE encoded effector B	62.7931	94.81	NA
9	1515	AE005174	CGE VirulenceFinder	nleB1_AE005174	Non-LEE encoded effector B	Non-LEE encoded effector B	97.0438	100	NA
9	1515	NA	VFDB	ompA	outer membrane protein A	OmpA (VF0236)	100	99	complete
9	1515	MF156268	CGE VirulenceFinder	traT_MF156268	Outer membrane protein complement resistance	Outer membrane protein complement resistance	100	99.84	NA
9	1515	NZ_CP032205	CGE VirulenceFinder	traT_NZ_CP032205	Outer membrane protein complement resistance	Outer membrane protein complement resistance	100	99.86	NA
9	1515	NA	VFDB	rcsB	transcriptional regulator RcsB	RcsAB (VF0571)	100	97	incomplete
9	1515	AP010958	CGE VirulenceFinder	espB_AP010958	Secreted protein B	Secreted protein B	100	99.89	NA
9	1515	CP007491	CGE VirulenceFinder	terC_CP007491	Tellurium ion resistance protein	Tellurium ion resistance protein	100	100	NA
9	1515	MG591698	CGE VirulenceFinder	terC_MG591698	Tellurium ion resistance protein	Tellurium ion resistance protein	100	99.9	NA
9	1515	AJ303141	CGE VirulenceFinder	tir_AJ303141	Translocated intimin receptor protein	Translocated intimin receptor protein	100	99.94	NA
9	1515	NA	VFDB	cesD	chaperone for EspB and EspD	TTSS (VF0191)	100	97	incomplete
9	1515	NA	VFDB	escC	Type III secretion system secretin EscC	TTSS (VF0191)	100	97	incomplete
9	1515	NA	VFDB	escD	Type III secretion system outer MS ring protein EscD	TTSS (VF0191)	100	97	incomplete
9	1515	NA	VFDB	escF	Type III secretion system needle filament protein EscF	TTSS (VF0191)	100	100	incomplete
9	1515	NA	VFDB	escJ	Type III secretion system inner MS ring protein EscJ	TTSS (VF0191)	100	96	incomplete
9	1515	NA	VFDB	escN	ATPase EscN	TTSS (VF0191)	100	97	incomplete
9	1515	NA	VFDB	escR	Type III secretion systemminor export apparatus protein EscR	TTSS (VF0191)	100	100	incomplete
9	1515	NA	VFDB	escS	Type III secretion systemminor export apparatus protein EscS	TTSS (VF0191)	100	97	incomplete
9	1515	NA	VFDB	escT	Type III secretion system minor export apparatus protein EscT	TTSS (VF0191)	100	98	incomplete
9	1515	NA	VFDB	escU	Type III secretion system export apparatus switch protein EscU	TTSS (VF0191)	100	97	incomplete
9	1515	NA	VFDB	escV	Type III secretion system major export apparatus protein	TTSS (VF0191)	100	98	incomplete
9	1515	NA	VFDB	sepL	Type III secretion system secretion gatekeeper SepL	TTSS (VF0191)	100	94	incomplete
9	1515	NA	VFDB	fimA	Type-1 fimbrial protein, A chain precursor	Type 1 fimbriae (VF0221)	100	91	complete
9	1515	NA	VFDB	fimB	Type 1 fimbriae Regulatory protein fimB	Type 1 fimbriae (VF0221)	100	100	complete
9	1515	NA	VFDB	fimC	Chaperone protein fimC precursor	Type 1 fimbriae (VF0221)	100	99	complete
9	1515	NA	VFDB	fimD	Outer membrane usher protein fimD precursor	Type 1 fimbriae (VF0221)	100	99	complete
9	1515	NA	VFDB	fimE	Type 1 fimbriae Regulatory protein fimE	Type 1 fimbriae (VF0221)	100	100	complete
9	1515	NA	VFDB	fimF	FimF protein precursor	Type 1 fimbriae (VF0221)	100	99	complete
9	1515	NA	VFDB	fimG	FimG protein precursor	Type 1 fimbriae (VF0221)	100	99	complete
9	1515	NA	VFDB	fimH	FimH protein precursor	Type 1 fimbriae (VF0221)	100	98	complete
9	1515	NA	VFDB	fimI	Fimbrin-like protein fimI precursor	Type 1 fimbriae (VF0221)	100	98	complete
9	1515	AF116900	CGE VirulenceFinder	espF	Type III secretion system	Type III secretion system	100	100	NA
9	1515	AJ303141	CGE VirulenceFinder	espA_AJ303141	Type III secretions system	Type III secretions system	100	99.83	NA
10	KP1A	NA	VFDB	acrB	acriflavine resistance protein B	AcrAB (VF0568)	100	91	incomplete
10	KP1A	NA	VFDB	csgE	curli production assembly/transport protein CsgE	Agf (VF0103)	100	90	incomplete
10	KP1A	NA	VFDB	csgG	curli production assembly/transport protein CsgG	Agf (VF0103)	100	96	incomplete
10	KP1A	NA	VFDB	allB	allantoinase	Allantion utilization (VF0572)	100	91	incomplete
10	KP1A	NA	VFDB	aslA	putative arylsulfatase	AslA (VF0238)	87	96	complete
10	KP1A	NA	VFDB	gnd	6-phosphogluconate dehydrogenase	Capsule (VF0560)	100	96	incomplete
10	KP1A	NA	VFDB	cif	Type III secretion system effector Cif, cyclomodulin	Cif (VF0205)	99	99	complete
10	KP1A	FJ664721	CGE VirulenceFinder	cba_FJ664721	Colicin B	Colicin B	61.3932	94.49	NA
10	KP1A	HM099897	CGE VirulenceFinder	astA_HM099897	EAST-1 heat-stable toxin	EAST-1 heat-stable toxin	82.906	100	NA
10	KP1A	NA	VFDB	yagV	E. coli common pilus chaperone EcpE	ECP (VF0404)	100	98	complete
10	KP1A	NA	VFDB	yagW	polymerized tip adhesin of ECP fibers	ECP (VF0404)	100	99	complete
10	KP1A	NA	VFDB	yagX	E. coli common pilus usher EcpC	ECP (VF0404)	100	99	complete
10	KP1A	NA	VFDB	yagY	E. coli common pilus chaperone EcpB	ECP (VF0404)	100	99	complete
10	KP1A	NA	VFDB	yagZ	E. coli common pilus structural subunit EcpA	ECP (VF0404)	100	99	complete
10	KP1A	NA	VFDB	ykgK	regulator protein EcpR	ECP (VF0404)	100	98	complete
10	KP1A	NA	VFDB	efa1	EHEC factor for adherence	Efa-1/LifA (VF0204)	100	98	complete
10	KP1A	NA	VFDB	ehxA	EHEC hemolysin toxin protein	EHEC hemolysin (VF0207)	100	99	complete
10	KP1A	NA	VFDB	entB	isochorismatase	Enterobactin (VF0228)	100	99	complete
10	KP1A	NA	VFDB	entC	isochorismate synthase 1	Enterobactin (VF0228)	100	99	complete
10	KP1A	NA	VFDB	entD	phosphopantetheinyl transferase component of enterobactin synthase multienzyme complex	Enterobactin (VF0228)	100	95	complete
10	KP1A	NA	VFDB	entE	2,3-dihydroxybenzoate-AMP ligase component of enterobactin synthase multienzyme complex	Enterobactin (VF0228)	100	99	complete
10	KP1A	NA	VFDB	entF	enterobactin synthase multienzyme complex component, ATP-dependent	Enterobactin (VF0228)	100	97	complete
10	KP1A	NA	VFDB	fepA	ferrienterobactin outer membrane transporter	Enterobactin (VF0228)	100	99	complete
10	KP1A	NA	VFDB	fepB	ferrienterobactin ABC transporter periplasmic binding protein	Enterobactin (VF0228)	100	99	complete
10	KP1A	NA	VFDB	fepC	ferrienterobactin ABC transporter ATPase	Enterobactin (VF0228)	99	99	complete
10	KP1A	NA	VFDB	fepD	ferrienterobactin ABC transporter permease	Enterobactin (VF0228)	100	99	complete
10	KP1A	NA	VFDB	fepG	iron-enterobactin ABC transporter permease	Enterobactin (VF0228)	100	98	complete
10	KP1A	GQ259888	CGE VirulenceFinder	espP_GQ259888	Extracellular serine protease plasmid-encoded	Extracellular serine protease plasmid-encoded	100	100	NA
10	KP1A	NA	VFDB	fdeC	adhesin FdeC	FdeC (VF0506)	99	91	complete
10	KP1A	NA	VFDB	ehxB	EHEC hemolysin transport protein	Hemolysin (VF0207)	100	100	complete
10	KP1A	NA	VFDB	ehxC	EHEC hemolysin transport protein	Hemolysin (VF0207)	100	100	complete
10	KP1A	NA	VFDB	ehxD	EHEC hemolysin transport protein	Hemolysin (VF0207)	100	100	complete
10	KP1A	CP001665	CGE VirulenceFinder	iss_CP001665	Increased serum survival	Increased serum survival	100	100	NA
10	KP1A	ECU59503	CGE VirulenceFinder	eae	Intimin	Intimin	100	99.93	NA
10	KP1A	AP010953	CGE VirulenceFinder	lpfA	Long polar fimbriae	Long polar fimbriae	100	100	NA
10	KP1A	NA	VFDB	nleC_VF0340	Type III secretion system effector NleC, zinc metalloprotease	NleC (VF0340)	100	94	complete
10	KP1A	AE005174	CGE VirulenceFinder	nleA_AE005174	Non-LEE encoded effector A	Non-LEE encoded effector A	100	99.85	NA
10	KP1A	AM422003	CGE VirulenceFinder	nleA_AM422003	Non-LEE encoded effector A	Non-LEE encoded effector A	100	100	NA
10	KP1A	AF453441	CGE VirulenceFinder	nleB2_AE005174	Non-LEE encoded effector B	Non-LEE encoded effector B	100	100	NA
10	KP1A	NA	VFDB	ompA	outer membrane protein A	OmpA (VF0236)	100	99	complete
10	KP1A	AMVC01000243	CGE VirulenceFinder	ompT_AMVC01000243	Outer membrane protease (protein protease 7)	Outer membrane protease (protein protease 7)	100	100	NA
10	KP1A	AKKX01000148	CGE VirulenceFinder	traT_AKKX01000148	Outer membrane protein complement resistance	Outer membrane protein complement resistance	100	100	NA
10	KP1A	AMTE01000156	CGE VirulenceFinder	traT_AMTE01000156	Outer membrane protein complement resistance	Outer membrane protein complement resistance	100	100	NA
10	KP1A	NA	VFDB	paa	outer membrane adhesin Paa	Paa (VF0194)	100	100	complete
10	KP1A	AB011549	CGE VirulenceFinder	katP	Plasmid-encoded catalase peroxidase	Plasmid-encoded catalase peroxidase	100	100	NA
10	KP1A	AB303060	CGE VirulenceFinder	espJ	Prophage-encoded type III secretion system effector	Prophage-encoded type III secretion system effector	100	100	NA
10	KP1A	NA	VFDB	rcsB	transcriptional regulator RcsB	RcsAB (VF0571)	100	97	incomplete
10	KP1A	AF054421	CGE VirulenceFinder	espB_AF054421	Secreted protein B	Secreted protein B	100	100	NA
10	KP1A	AF461168	CGE VirulenceFinder	stx1A	Shiga toxin 1, subunit A, variant a	Shiga toxin 1, subunit A, variant a	100	99.89	NA
10	KP1A	AM230663	CGE VirulenceFinder	stx1B	Shiga toxin 1, subunit B, variant a	Shiga toxin 1, subunit B, variant a	100	100	NA
10	KP1A	CP006262	CGE VirulenceFinder	terC_CP006262	Tellurium ion resistance protein	Tellurium ion resistance protein	100	100	NA
10	KP1A	CP007491	CGE VirulenceFinder	terC_CP007491	Tellurium ion resistance protein	Tellurium ion resistance protein	100	100	NA
10	KP1A	MG591698	CGE VirulenceFinder	terC_MG591698	Tellurium ion resistance protein	Tellurium ion resistance protein	100	98.86	NA
10	KP1A	AP010953	CGE VirulenceFinder	tccP_AP010953	Tir-cytoskeleton coupling protein	Tir-cytoskeleton coupling protein	78.4861	99.15	NA
10	KP1A	AB456530	CGE VirulenceFinder	toxB_AB456530	Toxin B	Toxin B	100	99.99	NA
10	KP1A	AB426060	CGE VirulenceFinder	tir_AB426060	Translocated intimin receptor protein	Translocated intimin receptor protein	100	99.88	NA
10	KP1A	NA	VFDB	cesD	chaperone for EspB and EspD	TTSS (VF0191)	100	97	incomplete
10	KP1A	NA	VFDB	escC	Type III secretion system secretin EscC	TTSS (VF0191)	100	97	incomplete
10	KP1A	NA	VFDB	escD	Type III secretion system outer MS ring protein EscD	TTSS (VF0191)	100	97	incomplete
10	KP1A	NA	VFDB	escF	Type III secretion system needle filament protein EscF	TTSS (VF0191)	100	100	incomplete
10	KP1A	NA	VFDB	escJ	Type III secretion system inner MS ring protein EscJ	TTSS (VF0191)	100	96	incomplete
10	KP1A	NA	VFDB	escN	ATPase EscN	TTSS (VF0191)	100	96	incomplete
10	KP1A	NA	VFDB	escR	Type III secretion systemminor export apparatus protein EscR	TTSS (VF0191)	100	100	incomplete
10	KP1A	NA	VFDB	escS	Type III secretion systemminor export apparatus protein EscS	TTSS (VF0191)	100	97	incomplete
10	KP1A	NA	VFDB	escT	Type III secretion system minor export apparatus protein EscT	TTSS (VF0191)	100	98	incomplete
10	KP1A	NA	VFDB	escU	Type III secretion system export apparatus switch protein EscU	TTSS (VF0191)	100	97	incomplete
10	KP1A	NA	VFDB	escV	Type III secretion system major export apparatus protein	TTSS (VF0191)	100	98	incomplete
10	KP1A	NA	VFDB	sepL	Type III secretion system secretion gatekeeper SepL	TTSS (VF0191)	100	94	incomplete
10	KP1A	NA	VFDB	fimA	Type-1 fimbrial protein, A chain precursor	Type 1 fimbriae (VF0221)	100	91	complete
10	KP1A	NA	VFDB	fimB	Type 1 fimbriae Regulatory protein fimB	Type 1 fimbriae (VF0221)	100	100	complete
10	KP1A	NA	VFDB	fimC	Chaperone protein fimC precursor	Type 1 fimbriae (VF0221)	100	99	complete
10	KP1A	NA	VFDB	fimD	Outer membrane usher protein fimD precursor	Type 1 fimbriae (VF0221)	100	99	complete
10	KP1A	NA	VFDB	fimE	Type 1 fimbriae Regulatory protein fimE	Type 1 fimbriae (VF0221)	100	100	complete
10	KP1A	NA	VFDB	fimF	FimF protein precursor	Type 1 fimbriae (VF0221)	100	99	complete
10	KP1A	NA	VFDB	fimG	FimG protein precursor	Type 1 fimbriae (VF0221)	100	99	complete
10	KP1A	NA	VFDB	fimH	FimH protein precursor	Type 1 fimbriae (VF0221)	100	98	complete
10	KP1A	NA	VFDB	fimI	Fimbrin-like protein fimI precursor	Type 1 fimbriae (VF0221)	100	98	complete
10	KP1A	AF116900	CGE VirulenceFinder	espF	Type III secretion system	Type III secretion system	100	100	NA
10	KP1A	FM201463	CGE VirulenceFinder	espA_FM201463	Type III secretions system	Type III secretions system	100	100	NA
10	KP1A	NA	VFDB	fyuA	yersiniabactin receptor FyuA	Ybt (VF0564)	100	100	incomplete
10	KP1A	NA	VFDB	ybtP	yersiniabactin ABC transporter ATP-binding/permease protein YbtP	Ybt (VF0564)	100	99	incomplete
10	KP1A	NA	VFDB	irp1	yersiniabactin biosynthetic protein Irp1	Yersiniabactin (VF0136)	100	99	combination ok
10	KP1A	NA	VFDB	irp2	yersiniabactin biosynthetic protein Irp2	Yersiniabactin (VF0136)	100	100	combination ok
10	KP1A	NA	VFDB	ybtA	transcriptional regulator YbtA	Yersiniabactin (VF0136)	100	99	combination ok
10	KP1A	NA	VFDB	ybtE	yersiniabactin siderophore biosynthetic protein	Yersiniabactin (VF0136)	100	99	combination ok
10	KP1A	NA	VFDB	ybtQ	yersiniabactin ABC transporter ATP-binding/permease protein YbtQ	Yersiniabactin (VF0136)	100	100	combination ok
10	KP1A	NA	VFDB	ybtS	salicylate synthase Irp9	Yersiniabactin (VF0136)	100	100	combination ok
10	KP1A	NA	VFDB	ybtT	type II thioesterase YbtT	Yersiniabactin (VF0136)	100	99	combination ok
10	KP1A	NA	VFDB	ybtU	yersiniabactin biosynthetic protein YbtU	Yersiniabactin (VF0136)	100	98	combination ok
10	KP1A	NA	VFDB	ybtX	putative signal transducer	Yersiniabactin (VF0136)	100	99	combination ok
11	KP2E	NA	VFDB	acrB	acriflavine resistance protein B	AcrAB (VF0568)	100	91	incomplete
11	KP2E	NA	VFDB	csgE	curli production assembly/transport protein CsgE	Agf (VF0103)	100	90	incomplete
11	KP2E	NA	VFDB	csgG	curli production assembly/transport protein CsgG	Agf (VF0103)	100	96	incomplete
11	KP2E	NA	VFDB	allB	allantoinase	Allantion utilization (VF0572)	100	91	incomplete
11	KP2E	NA	VFDB	aslA	putative arylsulfatase	AslA (VF0238)	87	96	complete
11	KP2E	NA	VFDB	gnd	6-phosphogluconate dehydrogenase	Capsule (VF0560)	100	96	incomplete
11	KP2E	NA	VFDB	cif	Type III secretion system effector Cif, cyclomodulin	Cif (VF0205)	99	99	complete
11	KP2E	FJ664721	CGE VirulenceFinder	cba_FJ664721	Colicin B	Colicin B	61.3932	94.49	NA
11	KP2E	HM099897	CGE VirulenceFinder	astA_HM099897	EAST-1 heat-stable toxin	EAST-1 heat-stable toxin	82.906	100	NA
11	KP2E	NA	VFDB	yagV	E. coli common pilus chaperone EcpE	ECP (VF0404)	100	98	complete
11	KP2E	NA	VFDB	yagW	polymerized tip adhesin of ECP fibers	ECP (VF0404)	100	99	complete
11	KP2E	NA	VFDB	yagX	E. coli common pilus usher EcpC	ECP (VF0404)	100	99	complete
11	KP2E	NA	VFDB	yagY	E. coli common pilus chaperone EcpB	ECP (VF0404)	100	99	complete
11	KP2E	NA	VFDB	yagZ	E. coli common pilus structural subunit EcpA	ECP (VF0404)	100	99	complete
11	KP2E	NA	VFDB	ykgK	regulator protein EcpR	ECP (VF0404)	100	98	complete
11	KP2E	NA	VFDB	efa1	EHEC factor for adherence	Efa-1/LifA (VF0204)	100	98	complete
11	KP2E	NA	VFDB	ehxA	EHEC hemolysin toxin protein	EHEC hemolysin (VF0207)	100	99	complete
11	KP2E	NA	VFDB	entB	isochorismatase	Enterobactin (VF0228)	100	99	complete
11	KP2E	NA	VFDB	entC	isochorismate synthase 1	Enterobactin (VF0228)	100	99	complete
11	KP2E	NA	VFDB	entD	phosphopantetheinyl transferase component of enterobactin synthase multienzyme complex	Enterobactin (VF0228)	100	95	complete
11	KP2E	NA	VFDB	entE	2,3-dihydroxybenzoate-AMP ligase component of enterobactin synthase multienzyme complex	Enterobactin (VF0228)	100	99	complete
11	KP2E	NA	VFDB	entF	enterobactin synthase multienzyme complex component, ATP-dependent	Enterobactin (VF0228)	100	97	complete
11	KP2E	NA	VFDB	fepA	ferrienterobactin outer membrane transporter	Enterobactin (VF0228)	100	99	complete
11	KP2E	NA	VFDB	fepB	ferrienterobactin ABC transporter periplasmic binding protein	Enterobactin (VF0228)	100	99	complete
11	KP2E	NA	VFDB	fepC	ferrienterobactin ABC transporter ATPase	Enterobactin (VF0228)	99	99	complete
11	KP2E	NA	VFDB	fepD	ferrienterobactin ABC transporter permease	Enterobactin (VF0228)	100	99	complete
11	KP2E	NA	VFDB	fepG	iron-enterobactin ABC transporter permease	Enterobactin (VF0228)	100	98	complete
11	KP2E	GQ259888	CGE VirulenceFinder	espP_GQ259888	Extracellular serine protease plasmid-encoded	Extracellular serine protease plasmid-encoded	100	100	NA
11	KP2E	NA	VFDB	fdeC	adhesin FdeC	FdeC (VF0506)	99	91	complete
11	KP2E	NA	VFDB	ehxB	EHEC hemolysin transport protein	Hemolysin (VF0207)	100	100	complete
11	KP2E	NA	VFDB	ehxC	EHEC hemolysin transport protein	Hemolysin (VF0207)	100	100	complete
11	KP2E	NA	VFDB	ehxD	EHEC hemolysin transport protein	Hemolysin (VF0207)	100	100	complete
11	KP2E	CP001665	CGE VirulenceFinder	iss_CP001665	Increased serum survival	Increased serum survival	100	100	NA
11	KP2E	ECU59503	CGE VirulenceFinder	eae	Intimin	Intimin	100	99.93	NA
11	KP2E	AP010953	CGE VirulenceFinder	lpfA	Long polar fimbriae	Long polar fimbriae	100	100	NA
11	KP2E	NA	VFDB	nleC_VF0340	Type III secretion system effector NleC, zinc metalloprotease	NleC (VF0340)	100	94	complete
11	KP2E	AE005174	CGE VirulenceFinder	nleA_AE005174	Non-LEE encoded effector A	Non-LEE encoded effector A	100	99.85	NA
11	KP2E	AM422003	CGE VirulenceFinder	nleA_AM422003	Non-LEE encoded effector A	Non-LEE encoded effector A	100	100	NA
11	KP2E	AF453441	CGE VirulenceFinder	nleB2_AE005174	Non-LEE encoded effector B	Non-LEE encoded effector B	100	100	NA
11	KP2E	NA	VFDB	ompA	outer membrane protein A	OmpA (VF0236)	100	99	complete
11	KP2E	AMVC01000243	CGE VirulenceFinder	ompT_AMVC01000243	Outer membrane protease (protein protease 7)	Outer membrane protease (protein protease 7)	100	100	NA
11	KP2E	AKKX01000148	CGE VirulenceFinder	traT_AKKX01000148	Outer membrane protein complement resistance	Outer membrane protein complement resistance	100	100	NA
11	KP2E	AMTE01000156	CGE VirulenceFinder	traT_AMTE01000156	Outer membrane protein complement resistance	Outer membrane protein complement resistance	100	100	NA
11	KP2E	NA	VFDB	paa	outer membrane adhesin Paa	Paa (VF0194)	100	100	complete
11	KP2E	AB011549	CGE VirulenceFinder	katP	Plasmid-encoded catalase peroxidase	Plasmid-encoded catalase peroxidase	100	100	NA
11	KP2E	AB303060	CGE VirulenceFinder	espJ	Prophage-encoded type III secretion system effector	Prophage-encoded type III secretion system effector	100	100	NA
11	KP2E	NA	VFDB	rcsB	transcriptional regulator RcsB	RcsAB (VF0571)	100	97	incomplete
11	KP2E	AF054421	CGE VirulenceFinder	espB_AF054421	Secreted protein B	Secreted protein B	100	100	NA
11	KP2E	AF461168	CGE VirulenceFinder	stx1A	Shiga toxin 1, subunit A, variant a	Shiga toxin 1, subunit A, variant a	100	99.89	NA
11	KP2E	AM230663	CGE VirulenceFinder	stx1B	Shiga toxin 1, subunit B, variant a	Shiga toxin 1, subunit B, variant a	100	100	NA
11	KP2E	CP006262	CGE VirulenceFinder	terC_CP006262	Tellurium ion resistance protein	Tellurium ion resistance protein	100	100	NA
11	KP2E	CP007491	CGE VirulenceFinder	terC_CP007491	Tellurium ion resistance protein	Tellurium ion resistance protein	100	100	NA
11	KP2E	MG591698	CGE VirulenceFinder	terC_MG591698	Tellurium ion resistance protein	Tellurium ion resistance protein	100	98.86	NA
11	KP2E	AP010953	CGE VirulenceFinder	tccP_AP010953	Tir-cytoskeleton coupling protein	Tir-cytoskeleton coupling protein	78.4861	99.15	NA
11	KP2E	AB456530	CGE VirulenceFinder	toxB_AB456530	Toxin B	Toxin B	100	99.99	NA
11	KP2E	AB426060	CGE VirulenceFinder	tir_AB426060	Translocated intimin receptor protein	Translocated intimin receptor protein	100	99.88	NA
11	KP2E	NA	VFDB	cesD	chaperone for EspB and EspD	TTSS (VF0191)	100	97	incomplete
11	KP2E	NA	VFDB	escC	Type III secretion system secretin EscC	TTSS (VF0191)	100	97	incomplete
11	KP2E	NA	VFDB	escD	Type III secretion system outer MS ring protein EscD	TTSS (VF0191)	100	97	incomplete
11	KP2E	NA	VFDB	escF	Type III secretion system needle filament protein EscF	TTSS (VF0191)	100	100	incomplete
11	KP2E	NA	VFDB	escJ	Type III secretion system inner MS ring protein EscJ	TTSS (VF0191)	100	96	incomplete
11	KP2E	NA	VFDB	escN	ATPase EscN	TTSS (VF0191)	100	96	incomplete
11	KP2E	NA	VFDB	escR	Type III secretion systemminor export apparatus protein EscR	TTSS (VF0191)	100	100	incomplete
11	KP2E	NA	VFDB	escS	Type III secretion systemminor export apparatus protein EscS	TTSS (VF0191)	100	97	incomplete
11	KP2E	NA	VFDB	escT	Type III secretion system minor export apparatus protein EscT	TTSS (VF0191)	100	98	incomplete
11	KP2E	NA	VFDB	escU	Type III secretion system export apparatus switch protein EscU	TTSS (VF0191)	100	97	incomplete
11	KP2E	NA	VFDB	escV	Type III secretion system major export apparatus protein	TTSS (VF0191)	100	98	incomplete
11	KP2E	NA	VFDB	sepL	Type III secretion system secretion gatekeeper SepL	TTSS (VF0191)	100	94	incomplete
11	KP2E	NA	VFDB	fimA	Type-1 fimbrial protein, A chain precursor	Type 1 fimbriae (VF0221)	100	91	complete
11	KP2E	NA	VFDB	fimB	Type 1 fimbriae Regulatory protein fimB	Type 1 fimbriae (VF0221)	100	100	complete
11	KP2E	NA	VFDB	fimC	Chaperone protein fimC precursor	Type 1 fimbriae (VF0221)	100	99	complete
11	KP2E	NA	VFDB	fimD	Outer membrane usher protein fimD precursor	Type 1 fimbriae (VF0221)	100	99	complete
11	KP2E	NA	VFDB	fimE	Type 1 fimbriae Regulatory protein fimE	Type 1 fimbriae (VF0221)	100	100	complete
11	KP2E	NA	VFDB	fimF	FimF protein precursor	Type 1 fimbriae (VF0221)	100	99	complete
11	KP2E	NA	VFDB	fimG	FimG protein precursor	Type 1 fimbriae (VF0221)	100	99	complete
11	KP2E	NA	VFDB	fimH	FimH protein precursor	Type 1 fimbriae (VF0221)	100	98	complete
11	KP2E	NA	VFDB	fimI	Fimbrin-like protein fimI precursor	Type 1 fimbriae (VF0221)	100	98	complete
11	KP2E	AF116900	CGE VirulenceFinder	espF	Type III secretion system	Type III secretion system	100	100	NA
11	KP2E	FM201463	CGE VirulenceFinder	espA_FM201463	Type III secretions system	Type III secretions system	100	100	NA
11	KP2E	NA	VFDB	fyuA	yersiniabactin receptor FyuA	Ybt (VF0564)	100	100	incomplete
11	KP2E	NA	VFDB	ybtP	yersiniabactin ABC transporter ATP-binding/permease protein YbtP	Ybt (VF0564)	100	99	incomplete
11	KP2E	NA	VFDB	irp1	yersiniabactin biosynthetic protein Irp1	Yersiniabactin (VF0136)	100	99	combination ok
11	KP2E	NA	VFDB	irp2	yersiniabactin biosynthetic protein Irp2	Yersiniabactin (VF0136)	100	100	combination ok
11	KP2E	NA	VFDB	ybtA	transcriptional regulator YbtA	Yersiniabactin (VF0136)	100	99	combination ok
11	KP2E	NA	VFDB	ybtE	yersiniabactin siderophore biosynthetic protein	Yersiniabactin (VF0136)	100	99	combination ok
11	KP2E	NA	VFDB	ybtQ	yersiniabactin ABC transporter ATP-binding/permease protein YbtQ	Yersiniabactin (VF0136)	100	100	combination ok
11	KP2E	NA	VFDB	ybtS	salicylate synthase Irp9	Yersiniabactin (VF0136)	100	100	combination ok
11	KP2E	NA	VFDB	ybtT	type II thioesterase YbtT	Yersiniabactin (VF0136)	100	99	combination ok
11	KP2E	NA	VFDB	ybtU	yersiniabactin biosynthetic protein YbtU	Yersiniabactin (VF0136)	100	98	combination ok
11	KP2E	NA	VFDB	ybtX	putative signal transducer	Yersiniabactin (VF0136)	100	99	combination ok
12	KP4E	NA	VFDB	acrB	acriflavine resistance protein B	AcrAB (VF0568)	100	91	incomplete
12	KP4E	NA	VFDB	csgE	curli production assembly/transport protein CsgE	Agf (VF0103)	100	90	incomplete
12	KP4E	NA	VFDB	csgG	curli production assembly/transport protein CsgG	Agf (VF0103)	100	96	incomplete
12	KP4E	NA	VFDB	allB	allantoinase	Allantion utilization (VF0572)	100	91	incomplete
12	KP4E	NA	VFDB	aslA	putative arylsulfatase	AslA (VF0238)	87	96	complete
12	KP4E	NA	VFDB	gnd	6-phosphogluconate dehydrogenase	Capsule (VF0560)	100	96	incomplete
12	KP4E	NA	VFDB	cif	Type III secretion system effector Cif, cyclomodulin	Cif (VF0205)	99	99	complete
12	KP4E	FJ664721	CGE VirulenceFinder	cba_FJ664721	Colicin B	Colicin B	61.3932	94.49	NA
12	KP4E	HM099897	CGE VirulenceFinder	astA_HM099897	EAST-1 heat-stable toxin	EAST-1 heat-stable toxin	82.906	100	NA
12	KP4E	NA	VFDB	yagV	E. coli common pilus chaperone EcpE	ECP (VF0404)	100	98	complete
12	KP4E	NA	VFDB	yagW	polymerized tip adhesin of ECP fibers	ECP (VF0404)	100	99	complete
12	KP4E	NA	VFDB	yagX	E. coli common pilus usher EcpC	ECP (VF0404)	100	99	complete
12	KP4E	NA	VFDB	yagY	E. coli common pilus chaperone EcpB	ECP (VF0404)	100	99	complete
12	KP4E	NA	VFDB	yagZ	E. coli common pilus structural subunit EcpA	ECP (VF0404)	100	99	complete
12	KP4E	NA	VFDB	ykgK	regulator protein EcpR	ECP (VF0404)	100	98	complete
12	KP4E	NA	VFDB	efa1	EHEC factor for adherence	Efa-1/LifA (VF0204)	100	98	complete
12	KP4E	NA	VFDB	ehxA	EHEC hemolysin toxin protein	EHEC hemolysin (VF0207)	100	99	complete
12	KP4E	NA	VFDB	entB	isochorismatase	Enterobactin (VF0228)	100	99	complete
12	KP4E	NA	VFDB	entC	isochorismate synthase 1	Enterobactin (VF0228)	100	99	complete
12	KP4E	NA	VFDB	entD	phosphopantetheinyl transferase component of enterobactin synthase multienzyme complex	Enterobactin (VF0228)	100	95	complete
12	KP4E	NA	VFDB	entE	2,3-dihydroxybenzoate-AMP ligase component of enterobactin synthase multienzyme complex	Enterobactin (VF0228)	100	99	complete
12	KP4E	NA	VFDB	entF	enterobactin synthase multienzyme complex component, ATP-dependent	Enterobactin (VF0228)	100	97	complete
12	KP4E	NA	VFDB	fepA	ferrienterobactin outer membrane transporter	Enterobactin (VF0228)	100	99	complete
12	KP4E	NA	VFDB	fepB	ferrienterobactin ABC transporter periplasmic binding protein	Enterobactin (VF0228)	100	99	complete
12	KP4E	NA	VFDB	fepC	ferrienterobactin ABC transporter ATPase	Enterobactin (VF0228)	99	99	complete
12	KP4E	NA	VFDB	fepD	ferrienterobactin ABC transporter permease	Enterobactin (VF0228)	100	99	complete
12	KP4E	NA	VFDB	fepG	iron-enterobactin ABC transporter permease	Enterobactin (VF0228)	100	98	complete
12	KP4E	GQ259888	CGE VirulenceFinder	espP_GQ259888	Extracellular serine protease plasmid-encoded	Extracellular serine protease plasmid-encoded	100	100	NA
12	KP4E	NA	VFDB	fdeC	adhesin FdeC	FdeC (VF0506)	99	91	complete
12	KP4E	NA	VFDB	ehxB	EHEC hemolysin transport protein	Hemolysin (VF0207)	100	100	complete
12	KP4E	NA	VFDB	ehxC	EHEC hemolysin transport protein	Hemolysin (VF0207)	100	100	complete
12	KP4E	NA	VFDB	ehxD	EHEC hemolysin transport protein	Hemolysin (VF0207)	100	100	complete
12	KP4E	CP001665	CGE VirulenceFinder	iss_CP001665	Increased serum survival	Increased serum survival	100	100	NA
12	KP4E	ECU59503	CGE VirulenceFinder	eae	Intimin	Intimin	100	99.93	NA
12	KP4E	AP010953	CGE VirulenceFinder	lpfA	Long polar fimbriae	Long polar fimbriae	100	100	NA
12	KP4E	NA	VFDB	nleC_VF0340	Type III secretion system effector NleC, zinc metalloprotease	NleC (VF0340)	100	94	complete
12	KP4E	AE005174	CGE VirulenceFinder	nleA_AE005174	Non-LEE encoded effector A	Non-LEE encoded effector A	100	99.85	NA
12	KP4E	AM422003	CGE VirulenceFinder	nleA_AM422003	Non-LEE encoded effector A	Non-LEE encoded effector A	100	100	NA
12	KP4E	AF453441	CGE VirulenceFinder	nleB2_AE005174	Non-LEE encoded effector B	Non-LEE encoded effector B	100	100	NA
12	KP4E	NA	VFDB	ompA	outer membrane protein A	OmpA (VF0236)	100	99	complete
12	KP4E	AMVC01000243	CGE VirulenceFinder	ompT_AMVC01000243	Outer membrane protease (protein protease 7)	Outer membrane protease (protein protease 7)	100	100	NA
12	KP4E	AKKX01000148	CGE VirulenceFinder	traT_AKKX01000148	Outer membrane protein complement resistance	Outer membrane protein complement resistance	100	100	NA
12	KP4E	AMTE01000156	CGE VirulenceFinder	traT_AMTE01000156	Outer membrane protein complement resistance	Outer membrane protein complement resistance	100	100	NA
12	KP4E	NA	VFDB	paa	outer membrane adhesin Paa	Paa (VF0194)	100	100	complete
12	KP4E	AB011549	CGE VirulenceFinder	katP	Plasmid-encoded catalase peroxidase	Plasmid-encoded catalase peroxidase	100	100	NA
12	KP4E	AB303060	CGE VirulenceFinder	espJ	Prophage-encoded type III secretion system effector	Prophage-encoded type III secretion system effector	100	100	NA
12	KP4E	NA	VFDB	rcsB	transcriptional regulator RcsB	RcsAB (VF0571)	100	97	incomplete
12	KP4E	AF054421	CGE VirulenceFinder	espB_AF054421	Secreted protein B	Secreted protein B	100	100	NA
12	KP4E	AF461168	CGE VirulenceFinder	stx1A	Shiga toxin 1, subunit A, variant a	Shiga toxin 1, subunit A, variant a	100	99.89	NA
12	KP4E	AM230663	CGE VirulenceFinder	stx1B	Shiga toxin 1, subunit B, variant a	Shiga toxin 1, subunit B, variant a	100	100	NA
12	KP4E	CP006262	CGE VirulenceFinder	terC_CP006262	Tellurium ion resistance protein	Tellurium ion resistance protein	100	100	NA
12	KP4E	CP007491	CGE VirulenceFinder	terC_CP007491	Tellurium ion resistance protein	Tellurium ion resistance protein	100	100	NA
12	KP4E	MG591698	CGE VirulenceFinder	terC_MG591698	Tellurium ion resistance protein	Tellurium ion resistance protein	100	98.86	NA
12	KP4E	AB456530	CGE VirulenceFinder	toxB_AB456530	Toxin B	Toxin B	100	99.99	NA
12	KP4E	AB426060	CGE VirulenceFinder	tir_AB426060	Translocated intimin receptor protein	Translocated intimin receptor protein	100	99.88	NA
12	KP4E	NA	VFDB	cesD	chaperone for EspB and EspD	TTSS (VF0191)	100	97	incomplete
12	KP4E	NA	VFDB	escC	Type III secretion system secretin EscC	TTSS (VF0191)	100	97	incomplete
12	KP4E	NA	VFDB	escD	Type III secretion system outer MS ring protein EscD	TTSS (VF0191)	100	97	incomplete
12	KP4E	NA	VFDB	escF	Type III secretion system needle filament protein EscF	TTSS (VF0191)	100	100	incomplete
12	KP4E	NA	VFDB	escJ	Type III secretion system inner MS ring protein EscJ	TTSS (VF0191)	100	96	incomplete
12	KP4E	NA	VFDB	escN	ATPase EscN	TTSS (VF0191)	100	96	incomplete
12	KP4E	NA	VFDB	escR	Type III secretion systemminor export apparatus protein EscR	TTSS (VF0191)	100	100	incomplete
12	KP4E	NA	VFDB	escS	Type III secretion systemminor export apparatus protein EscS	TTSS (VF0191)	100	97	incomplete
12	KP4E	NA	VFDB	escT	Type III secretion system minor export apparatus protein EscT	TTSS (VF0191)	100	98	incomplete
12	KP4E	NA	VFDB	escU	Type III secretion system export apparatus switch protein EscU	TTSS (VF0191)	100	97	incomplete
12	KP4E	NA	VFDB	escV	Type III secretion system major export apparatus protein	TTSS (VF0191)	100	98	incomplete
12	KP4E	NA	VFDB	sepL	Type III secretion system secretion gatekeeper SepL	TTSS (VF0191)	100	94	incomplete
12	KP4E	NA	VFDB	fimA	Type-1 fimbrial protein, A chain precursor	Type 1 fimbriae (VF0221)	100	91	complete
12	KP4E	NA	VFDB	fimB	Type 1 fimbriae Regulatory protein fimB	Type 1 fimbriae (VF0221)	100	100	complete
12	KP4E	NA	VFDB	fimC	Chaperone protein fimC precursor	Type 1 fimbriae (VF0221)	100	99	complete
12	KP4E	NA	VFDB	fimD	Outer membrane usher protein fimD precursor	Type 1 fimbriae (VF0221)	100	99	complete
12	KP4E	NA	VFDB	fimE	Type 1 fimbriae Regulatory protein fimE	Type 1 fimbriae (VF0221)	100	100	complete
12	KP4E	NA	VFDB	fimF	FimF protein precursor	Type 1 fimbriae (VF0221)	100	99	complete
12	KP4E	NA	VFDB	fimG	FimG protein precursor	Type 1 fimbriae (VF0221)	100	99	complete
12	KP4E	NA	VFDB	fimH	FimH protein precursor	Type 1 fimbriae (VF0221)	100	98	complete
12	KP4E	NA	VFDB	fimI	Fimbrin-like protein fimI precursor	Type 1 fimbriae (VF0221)	100	98	complete
12	KP4E	AF116900	CGE VirulenceFinder	espF	Type III secretion system	Type III secretion system	100	100	NA
12	KP4E	FM201463	CGE VirulenceFinder	espA_FM201463	Type III secretions system	Type III secretions system	100	100	NA
12	KP4E	NA	VFDB	fyuA	yersiniabactin receptor FyuA	Ybt (VF0564)	100	100	incomplete
12	KP4E	NA	VFDB	ybtP	yersiniabactin ABC transporter ATP-binding/permease protein YbtP	Ybt (VF0564)	100	99	incomplete
12	KP4E	NA	VFDB	irp1	yersiniabactin biosynthetic protein Irp1	Yersiniabactin (VF0136)	100	99	combination ok
12	KP4E	NA	VFDB	irp2	yersiniabactin biosynthetic protein Irp2	Yersiniabactin (VF0136)	100	100	combination ok
12	KP4E	NA	VFDB	ybtA	transcriptional regulator YbtA	Yersiniabactin (VF0136)	100	99	combination ok
12	KP4E	NA	VFDB	ybtE	yersiniabactin siderophore biosynthetic protein	Yersiniabactin (VF0136)	100	99	combination ok
12	KP4E	NA	VFDB	ybtQ	yersiniabactin ABC transporter ATP-binding/permease protein YbtQ	Yersiniabactin (VF0136)	100	100	combination ok
12	KP4E	NA	VFDB	ybtS	salicylate synthase Irp9	Yersiniabactin (VF0136)	100	100	combination ok
12	KP4E	NA	VFDB	ybtT	type II thioesterase YbtT	Yersiniabactin (VF0136)	100	99	combination ok
12	KP4E	NA	VFDB	ybtU	yersiniabactin biosynthetic protein YbtU	Yersiniabactin (VF0136)	100	98	combination ok
12	KP4E	NA	VFDB	ybtX	putative signal transducer	Yersiniabactin (VF0136)	100	99	combination ok
13	Emőd10B	NA	VFDB	acrB	acriflavine resistance protein B	AcrAB (VF0568)	100	92	incomplete
13	Emőd10B	NA	VFDB	csgF	curli production assembly/transport protein CsgF	Agf (VF0103)	100	91	incomplete
13	Emőd10B	NA	VFDB	csgG	curli production assembly/transport protein CsgG	Agf (VF0103)	100	96	incomplete
13	Emőd10B	NA	VFDB	aslA	putative arylsulfatase	AslA (VF0238)	84	96	complete
13	Emőd10B	NA	VFDB	gnd	6-phosphogluconate dehydrogenase	Capsule (VF0560)	100	95	incomplete
13	Emőd10B	NA	VFDB	entB	isochorismatase	Enterobactin (VF0228)	100	99	complete
13	Emőd10B	NA	VFDB	entC	isochorismate synthase 1	Enterobactin (VF0228)	100	99	complete
13	Emőd10B	NA	VFDB	entD	phosphopantetheinyl transferase component of enterobactin synthase multienzyme complex	Enterobactin (VF0228)	100	92	complete
13	Emőd10B	NA	VFDB	entE	2,3-dihydroxybenzoate-AMP ligase component of enterobactin synthase multienzyme complex	Enterobactin (VF0228)	100	98	complete
13	Emőd10B	NA	VFDB	entF	enterobactin synthase multienzyme complex component, ATP-dependent	Enterobactin (VF0228)	100	97	complete
13	Emőd10B	NA	VFDB	fepA	ferrienterobactin outer membrane transporter	Enterobactin (VF0228)	100	99	complete
13	Emőd10B	NA	VFDB	fepB	ferrienterobactin ABC transporter periplasmic binding protein	Enterobactin (VF0228)	100	98	complete
13	Emőd10B	NA	VFDB	fepC	ferrienterobactin ABC transporter ATPase	Enterobactin (VF0228)	99	99	complete
13	Emőd10B	NA	VFDB	fepD	ferrienterobactin ABC transporter permease	Enterobactin (VF0228)	100	99	complete
13	Emőd10B	NA	VFDB	fepG	iron-enterobactin ABC transporter permease	Enterobactin (VF0228)	100	98	complete
13	Emőd10B	NA	VFDB	gtrA	bactoprenol-linked glucose translocase/flippase	LPS (VF0124)	100	90	incomplete
13	Emőd10B	NA	VFDB	gtrB	bactoprenol glucosyl transferase	LPS (VF0124)	98	91	incomplete
13	Emőd10B	NA	VFDB	ompA	outer membrane protein A	OmpA (VF0236)	100	96	complete
13	Emőd10B	NA	VFDB	rcsB	transcriptional regulator RcsB	RcsAB (VF0571)	100	97	incomplete
13	Emőd10B	NA	VFDB	gspC	general secretion pathway protein C	T2SS (VF0333)	100	95	incomplete
13	Emőd10B	NA	VFDB	gspD	general secretion pathway protein D	T2SS (VF0333)	90	99	incomplete
13	Emőd10B	NA	VFDB	gspE	general secretion pathway protein E	T2SS (VF0333)	100	97	incomplete
13	Emőd10B	NA	VFDB	gspF	general secretion pathway protein F	T2SS (VF0333)	98	97	incomplete
13	Emőd10B	NA	VFDB	gspG	general secretion pathway protein G	T2SS (VF0333)	100	99	incomplete
13	Emőd10B	NA	VFDB	gspH	general secretion pathway protein H	T2SS (VF0333)	94	95	incomplete
13	Emőd10B	NA	VFDB	gspI	general secretion pathway protein I	T2SS (VF0333)	100	94	incomplete
13	Emőd10B	NA	VFDB	gspJ	general secretion pathway protein J	T2SS (VF0333)	94	97	incomplete
13	Emőd10B	NA	VFDB	gspK	general secretion pathway protein K	T2SS (VF0333)	100	97	incomplete
13	Emőd10B	MG591698	CGE VirulenceFinder	terC_MG591698	Tellurium ion resistance protein	Tellurium ion resistance protein	98.3437	96.11	NA
14	MOS2/3A	NA	VFDB	acrB	acriflavine resistance protein B	AcrAB (VF0568)	100	92	incomplete
14	MOS2/3A	NA	VFDB	csgE	curli production assembly/transport protein CsgE	Agf (VF0103)	100	90	incomplete
14	MOS2/3A	NA	VFDB	csgG	curli production assembly/transport protein CsgG	Agf (VF0103)	100	96	incomplete
14	MOS2/3A	NA	VFDB	allB	allantoinase	Allantion utilization (VF0572)	100	91	incomplete
14	MOS2/3A	NA	VFDB	aslA	putative arylsulfatase	AslA (VF0238)	87	93	complete
14	MOS2/3A	NA	VFDB	gnd	6-phosphogluconate dehydrogenase	Capsule (VF0560)	100	96	incomplete
14	MOS2/3A	HM099897	CGE VirulenceFinder	astA_HM099897	EAST-1 heat-stable toxin	EAST-1 heat-stable toxin	82.906	100	NA
14	MOS2/3A	NA	VFDB	yagV	E. coli common pilus chaperone EcpE	ECP (VF0404)	100	98	complete
14	MOS2/3A	NA	VFDB	yagW	polymerized tip adhesin of ECP fibers	ECP (VF0404)	100	99	complete
14	MOS2/3A	NA	VFDB	yagX	E. coli common pilus usher EcpC	ECP (VF0404)	100	100	complete
14	MOS2/3A	NA	VFDB	yagY	E. coli common pilus chaperone EcpB	ECP (VF0404)	100	99	complete
14	MOS2/3A	NA	VFDB	yagZ	E. coli common pilus structural subunit EcpA	ECP (VF0404)	100	100	complete
14	MOS2/3A	NA	VFDB	ykgK	regulator protein EcpR	ECP (VF0404)	100	98	complete
14	MOS2/3A	NA	VFDB	ehxA	EHEC hemolysin toxin protein	EHEC hemolysin (VF0207)	100	99	complete
14	MOS2/3A	NA	VFDB	entB	isochorismatase	Enterobactin (VF0228)	100	100	complete
14	MOS2/3A	NA	VFDB	entC	isochorismate synthase 1	Enterobactin (VF0228)	100	99	complete
14	MOS2/3A	NA	VFDB	entD	phosphopantetheinyl transferase component of enterobactin synthase multienzyme complex	Enterobactin (VF0228)	100	95	complete
14	MOS2/3A	NA	VFDB	entE	2,3-dihydroxybenzoate-AMP ligase component of enterobactin synthase multienzyme complex	Enterobactin (VF0228)	100	99	complete
14	MOS2/3A	NA	VFDB	entF	enterobactin synthase multienzyme complex component, ATP-dependent	Enterobactin (VF0228)	100	97	complete
14	MOS2/3A	NA	VFDB	fepA	ferrienterobactin outer membrane transporter	Enterobactin (VF0228)	100	99	complete
14	MOS2/3A	NA	VFDB	fepB	ferrienterobactin ABC transporter periplasmic binding protein	Enterobactin (VF0228)	100	99	complete
14	MOS2/3A	NA	VFDB	fepC	ferrienterobactin ABC transporter ATPase	Enterobactin (VF0228)	99	99	complete
14	MOS2/3A	NA	VFDB	fepD	ferrienterobactin ABC transporter permease	Enterobactin (VF0228)	100	99	complete
14	MOS2/3A	NA	VFDB	fepG	iron-enterobactin ABC transporter permease	Enterobactin (VF0228)	100	97	complete
14	MOS2/3A	NA	VFDB	espB	EspB	EspB (VF0179)	100	90	complete
14	MOS2/3A	NA	VFDB	espG	Type III secretion system effector EspG, GTPase activating protein	EspG (VF0201)	100	96	complete
14	MOS2/3A	AY258503	CGE VirulenceFinder	espP_AY258503	Extracellular serine protease plasmid-encoded	Extracellular serine protease plasmid-encoded	100	98.13	NA
14	MOS2/3A	NA	VFDB	fdeC	adhesin FdeC	FdeC (VF0506)	99	92	complete
14	MOS2/3A	NA	VFDB	ehxB	EHEC hemolysin transport protein	Hemolysin (VF0207)	100	100	complete
14	MOS2/3A	NA	VFDB	ehxC	EHEC hemolysin transport protein	Hemolysin (VF0207)	100	100	complete
14	MOS2/3A	NA	VFDB	ehxD	EHEC hemolysin transport protein	Hemolysin (VF0207)	100	100	complete
14	MOS2/3A	CP001509	CGE VirulenceFinder	iss_CP001509	Increased serum survival	Increased serum survival	100	97.96	NA
14	MOS2/3A	GU944692	CGE VirulenceFinder	eae	Intimin	Intimin	100	100	NA
14	MOS2/3A	CP002185	CGE VirulenceFinder	lpfA	Long polar fimbriae	Long polar fimbriae	100	100	NA
14	MOS2/3A	NA	VFDB	nleC_VF0340	Type III secretion system effector NleC, zinc metalloprotease	NleC (VF0340)	100	94	complete
14	MOS2/3A	AM422006	CGE VirulenceFinder	nleA_AM422006	Non-LEE encoded effector A	Non-LEE encoded effector A	100.242	95.66	NA
14	MOS2/3A	FM180568	CGE VirulenceFinder	nleA_FM180568	Non-LEE encoded effector A	Non-LEE encoded effector A	91.0809	99.92	NA
14	MOS2/3A	AE005174	CGE VirulenceFinder	nleB1_AE005174	Non-LEE encoded effector B	Non-LEE encoded effector B	100	94.7	NA
14	MOS2/3A	FM986651	CGE VirulenceFinder	nleB2_AE005174	Non-LEE encoded effector B	Non-LEE encoded effector B	100	100	NA
14	MOS2/3A	NA	VFDB	ompA	outer membrane protein A	OmpA (VF0236)	100	99	complete
14	MOS2/3A	HE962388	CGE VirulenceFinder	ompT_HE962388	Outer membrane protease (protein protease 7)	Outer membrane protease (protein protease 7)	100	100	NA
14	MOS2/3A	AKKX01000148	CGE VirulenceFinder	traT_AKKX01000148	Outer membrane protein complement resistance	Outer membrane protein complement resistance	100	100	NA
14	MOS2/3A	AMTE01000156	CGE VirulenceFinder	traT_AMTE01000156	Outer membrane protein complement resistance	Outer membrane protein complement resistance	100	100	NA
14	MOS2/3A	NZ_QFSE01000035	CGE VirulenceFinder	traT_NZ_QFSE01000035	Outer membrane protein complement resistance	Outer membrane protein complement resistance	100	100	NA
14	MOS2/3A	NA	VFDB	paa	outer membrane adhesin Paa	Paa (VF0194)	100	100	complete
14	MOS2/3A	AE005174	CGE VirulenceFinder	espJ	Prophage-encoded type III secretion system effector	Prophage-encoded type III secretion system effector	100.153	99.54	NA
14	MOS2/3A	NA	VFDB	rcsB	transcriptional regulator RcsB	RcsAB (VF0571)	100	97	incomplete
14	MOS2/3A	NA	VFDB	gspC	general secretion pathway protein C	T2SS (VF0333)	100	94	incomplete
14	MOS2/3A	NA	VFDB	gspD	general secretion pathway protein D	T2SS (VF0333)	90	99	incomplete
14	MOS2/3A	NA	VFDB	gspE	general secretion pathway protein E	T2SS (VF0333)	100	98	incomplete
14	MOS2/3A	NA	VFDB	gspF	general secretion pathway protein F	T2SS (VF0333)	98	97	incomplete
14	MOS2/3A	NA	VFDB	gspG	general secretion pathway protein G	T2SS (VF0333)	100	99	incomplete
14	MOS2/3A	NA	VFDB	gspH	general secretion pathway protein H	T2SS (VF0333)	94	95	incomplete
14	MOS2/3A	NA	VFDB	gspI	general secretion pathway protein I	T2SS (VF0333)	100	97	incomplete
14	MOS2/3A	NA	VFDB	gspJ	general secretion pathway protein J	T2SS (VF0333)	94	97	incomplete
14	MOS2/3A	NA	VFDB	gspK	general secretion pathway protein K	T2SS (VF0333)	100	98	incomplete
14	MOS2/3A	CP006262	CGE VirulenceFinder	terC_CP006262	Tellurium ion resistance protein	Tellurium ion resistance protein	100	100	NA
14	MOS2/3A	CP007491	CGE VirulenceFinder	terC_CP007491	Tellurium ion resistance protein	Tellurium ion resistance protein	100	100	NA
14	MOS2/3A	MG591698	CGE VirulenceFinder	terC_MG591698	Tellurium ion resistance protein	Tellurium ion resistance protein	100	99.9	NA
14	MOS2/3A	FM986651	CGE VirulenceFinder	tir_FM986651	Translocated intimin receptor protein	Translocated intimin receptor protein	100	100	NA
14	MOS2/3A	NA	VFDB	cesD	chaperone for EspB and EspD	TTSS (VF0191)	100	100	incomplete
14	MOS2/3A	NA	VFDB	escC	Type III secretion system secretin EscC	TTSS (VF0191)	100	100	incomplete
14	MOS2/3A	NA	VFDB	escD	Type III secretion system outer MS ring protein EscD	TTSS (VF0191)	100	95	incomplete
14	MOS2/3A	NA	VFDB	escF	Type III secretion system needle filament protein EscF	TTSS (VF0191)	100	100	incomplete
14	MOS2/3A	NA	VFDB	escJ	Type III secretion system inner MS ring protein EscJ	TTSS (VF0191)	100	100	incomplete
14	MOS2/3A	NA	VFDB	escN	ATPase EscN	TTSS (VF0191)	100	100	incomplete
14	MOS2/3A	NA	VFDB	escR	Type III secretion systemminor export apparatus protein EscR	TTSS (VF0191)	100	100	incomplete
14	MOS2/3A	NA	VFDB	escS	Type III secretion systemminor export apparatus protein EscS	TTSS (VF0191)	100	100	incomplete
14	MOS2/3A	NA	VFDB	escT	Type III secretion system minor export apparatus protein EscT	TTSS (VF0191)	100	100	incomplete
14	MOS2/3A	NA	VFDB	escU	Type III secretion system export apparatus switch protein EscU	TTSS (VF0191)	100	100	incomplete
14	MOS2/3A	NA	VFDB	escV	Type III secretion system major export apparatus protein	TTSS (VF0191)	100	100	incomplete
14	MOS2/3A	NA	VFDB	sepL	Type III secretion system secretion gatekeeper SepL	TTSS (VF0191)	100	93	incomplete
14	MOS2/3A	NA	VFDB	sepQ	Type III secetion system C ring protein EscQ	TTSS (VF0191)	100	93	incomplete
14	MOS2/3A	NA	VFDB	fimA	Type-1 fimbrial protein, A chain precursor	Type 1 fimbriae (VF0221)	100	93	complete
14	MOS2/3A	NA	VFDB	fimB	Type 1 fimbriae Regulatory protein fimB	Type 1 fimbriae (VF0221)	100	100	complete
14	MOS2/3A	NA	VFDB	fimC	Chaperone protein fimC precursor	Type 1 fimbriae (VF0221)	100	99	complete
14	MOS2/3A	NA	VFDB	fimD	Outer membrane usher protein fimD precursor	Type 1 fimbriae (VF0221)	100	99	complete
14	MOS2/3A	NA	VFDB	fimE	Type 1 fimbriae Regulatory protein fimE	Type 1 fimbriae (VF0221)	100	100	complete
14	MOS2/3A	NA	VFDB	fimF	FimF protein precursor	Type 1 fimbriae (VF0221)	100	98	complete
14	MOS2/3A	NA	VFDB	fimG	FimG protein precursor	Type 1 fimbriae (VF0221)	100	98	complete
14	MOS2/3A	NA	VFDB	fimH	FimH protein precursor	Type 1 fimbriae (VF0221)	100	99	complete
14	MOS2/3A	NA	VFDB	fimI	Fimbrin-like protein fimI precursor	Type 1 fimbriae (VF0221)	100	98	complete
14	MOS2/3A	CP003111	CGE VirulenceFinder	etpD	Type II secretion protein	Type II secretion protein	100	99.94	NA
14	MOS2/3A	FM986651	CGE VirulenceFinder	espA_FM986651	Type III secretions system	Type III secretions system	100	99.83	NA
15	MGKF1	NA	VFDB	acrB	acriflavine resistance protein B	AcrAB (VF0568)	100	91	incomplete
15	MGKF1	AE005174	CGE VirulenceFinder	iha_AE005174	Adherence protein	Adherence protein	100	100	NA
15	MGKF1	NA	VFDB	csgE	curli production assembly/transport protein CsgE	Agf (VF0103)	100	90	incomplete
15	MGKF1	NA	VFDB	csgG	curli production assembly/transport protein CsgG	Agf (VF0103)	100	96	incomplete
15	MGKF1	NA	VFDB	allB	allantoinase	Allantion utilization (VF0572)	100	92	incomplete
15	MGKF1	NA	VFDB	aslA	putative arylsulfatase	AslA (VF0238)	84	97	complete
15	MGKF1	NA	VFDB	gnd	6-phosphogluconate dehydrogenase	Capsule (VF0560)	100	95	incomplete
15	MGKF1	NA	VFDB	chuU	heme permease protein ChuU	Chu (VF0227)	100	100	incomplete
15	MGKF1	NA	VFDB	chuV	ATP-binding hydrophilic protein ChuV	Chu (VF0227)	100	99	incomplete
15	MGKF1	NA	VFDB	chuW	Putative oxygen independent coproporphyrinogen III oxidase	Chu (VF0227)	100	98	incomplete
15	MGKF1	NA	VFDB	chuY	ChuY	Chu (VF0227)	100	99	incomplete
15	MGKF1	AB042005	CGE VirulenceFinder	astA_AB042005	EAST-1 heat-stable toxin	EAST-1 heat-stable toxin	98.2906	91.3	NA
15	MGKF1	HM099897	CGE VirulenceFinder	astA_HM099897	EAST-1 heat-stable toxin	EAST-1 heat-stable toxin	82.906	100	NA
15	MGKF1	NA	VFDB	yagV	E. coli common pilus chaperone EcpE	ECP (VF0404)	100	100	complete
15	MGKF1	NA	VFDB	yagW	polymerized tip adhesin of ECP fibers	ECP (VF0404)	100	100	complete
15	MGKF1	NA	VFDB	yagX	E. coli common pilus usher EcpC	ECP (VF0404)	100	100	complete
15	MGKF1	NA	VFDB	yagY	E. coli common pilus chaperone EcpB	ECP (VF0404)	100	100	complete
15	MGKF1	NA	VFDB	yagZ	E. coli common pilus structural subunit EcpA	ECP (VF0404)	100	100	complete
15	MGKF1	NA	VFDB	ykgK	regulator protein EcpR	ECP (VF0404)	100	100	complete
15	MGKF1	NA	VFDB	efa1	EHEC factor for adherence	Efa-1/LifA (VF0204)	100	100	complete
15	MGKF1	NA	VFDB	ehxA	EHEC hemolysin toxin protein	EHEC hemolysin (VF0207)	100	100	complete
15	MGKF1	NA	VFDB	entB	isochorismatase	Enterobactin (VF0228)	100	100	complete
15	MGKF1	NA	VFDB	entC	isochorismate synthase 1	Enterobactin (VF0228)	100	99	complete
15	MGKF1	NA	VFDB	entD	phosphopantetheinyl transferase component of enterobactin synthase multienzyme complex	Enterobactin (VF0228)	100	95	complete
15	MGKF1	NA	VFDB	entE	2,3-dihydroxybenzoate-AMP ligase component of enterobactin synthase multienzyme complex	Enterobactin (VF0228)	100	99	complete
15	MGKF1	NA	VFDB	entF	enterobactin synthase multienzyme complex component, ATP-dependent	Enterobactin (VF0228)	100	97	complete
15	MGKF1	NA	VFDB	fepA	ferrienterobactin outer membrane transporter	Enterobactin (VF0228)	100	99	complete
15	MGKF1	NA	VFDB	fepB	ferrienterobactin ABC transporter periplasmic binding protein	Enterobactin (VF0228)	100	99	complete
15	MGKF1	NA	VFDB	fepC	ferrienterobactin ABC transporter ATPase	Enterobactin (VF0228)	99	99	complete
15	MGKF1	NA	VFDB	fepD	ferrienterobactin ABC transporter permease	Enterobactin (VF0228)	100	100	complete
15	MGKF1	NA	VFDB	fepG	iron-enterobactin ABC transporter permease	Enterobactin (VF0228)	100	97	complete
15	MGKF1	NA	VFDB	espD	Type III secretion system translocator protein EspD, pore protein	EspD (VF0200)	100	100	complete
15	MGKF1	NA	VFDB	espG	Type III secretion system effector EspG, GTPase activating protein	EspG (VF0201)	100	100	complete
15	MGKF1	NA	VFDB	espH	Type III secretion system effector EspH, RhoGEF Inhibitor	EspH (VF0197)	100	100	complete
15	MGKF1	AB011549	CGE VirulenceFinder	espP_AB011549	Extracellular serine protease plasmid-encoded	Extracellular serine protease plasmid-encoded	100	100	NA
15	MGKF1	NA	VFDB	fdeC	adhesin FdeC	FdeC (VF0506)	99	92	complete
15	MGKF1	NA	VFDB	ehxB	EHEC hemolysin transport protein	Hemolysin (VF0207)	100	100	complete
15	MGKF1	NA	VFDB	ehxC	EHEC hemolysin transport protein	Hemolysin (VF0207)	100	100	complete
15	MGKF1	NA	VFDB	ehxD	EHEC hemolysin transport protein	Hemolysin (VF0207)	100	100	complete
15	MGKF1	CP001509	CGE VirulenceFinder	iss_CP001509	Increased serum survival	Increased serum survival	68.0272	98.5	NA
15	MGKF1	AF071034	CGE VirulenceFinder	eae	Intimin	Intimin	100	99.96	NA
15	MGKF1	NA	VFDB	map	Type III secretion system effector Map, Rho guanine exchange factor	Map (VF0195)	100	100	complete
15	MGKF1	NA	VFDB	nleC_VF0340	Type III secretion system effector NleC, zinc metalloprotease	NleC (VF0340)	97	100	complete
15	MGKF1	NA	VFDB	nleD_VF0343	Type III secretion system effector NleD	NleD (VF0343)	100	100	complete
15	MGKF1	AE005174	CGE VirulenceFinder	nleA_AE005174	Non-LEE encoded effector A	Non-LEE encoded effector A	100	100	NA
15	MGKF1	AE005174	CGE VirulenceFinder	nleB1_AE005174	Non-LEE encoded effector B	Non-LEE encoded effector B	100	100	NA
15	MGKF1	AE005174	CGE VirulenceFinder	nleB2_AE005174	Non-LEE encoded effector B	Non-LEE encoded effector B	100	100	NA
15	MGKF1	NA	VFDB	ompA	outer membrane protein A	OmpA (VF0236)	100	99	complete
15	MGKF1	JH959976	CGE VirulenceFinder	chuA	Outer membrane hemin receptor	Outer membrane hemin receptor	100	100	NA
15	MGKF1	AKKX01000238	CGE VirulenceFinder	ompT_AKKX01000238	Outer membrane protease (protein protease 7)	Outer membrane protease (protein protease 7)	100	100	NA
15	MGKF1	AKKX01000148	CGE VirulenceFinder	traT_AKKX01000148	Outer membrane protein complement resistance	Outer membrane protein complement resistance	100	100	NA
15	MGKF1	AMTE01000156	CGE VirulenceFinder	traT_AMTE01000156	Outer membrane protein complement resistance	Outer membrane protein complement resistance	100	100	NA
15	MGKF1	NA	VFDB	paa	outer membrane adhesin Paa	Paa (VF0194)	100	100	complete
15	MGKF1	AB011549	CGE VirulenceFinder	katP	Plasmid-encoded catalase peroxidase	Plasmid-encoded catalase peroxidase	100	100	NA
15	MGKF1	AE005174	CGE VirulenceFinder	espJ	Prophage-encoded type III secretion system effector	Prophage-encoded type III secretion system effector	100	100	NA
15	MGKF1	NA	VFDB	rcsB	transcriptional regulator RcsB	RcsAB (VF0571)	100	97	incomplete
15	MGKF1	AE005174	CGE VirulenceFinder	espB_AE005174	Secreted protein B	Secreted protein B	100	100	NA
15	MGKF1	EF079675	CGE VirulenceFinder	stx1A	Shiga toxin 1, subunit A, variant a	Shiga toxin 1, subunit A, variant a	100	100	NA
15	MGKF1	AM230663	CGE VirulenceFinder	stx1B	Shiga toxin 1, subunit B, variant a	Shiga toxin 1, subunit B, variant a	100	100	NA
15	MGKF1	NA	VFDB	shuA	outer membrane heme/hemoglobin receptor ShuA	Shu (VF0256)	100	100	incomplete
15	MGKF1	NA	VFDB	shuS	heme/hemoglobin transport protein ShuS	Shu (VF0256)	100	99	incomplete
15	MGKF1	NA	VFDB	shuT	periplasmic binding protein ShuT	Shu (VF0256)	100	97	incomplete
15	MGKF1	NA	VFDB	shuX	shu locus protein ShuX	Shu (VF0256)	100	98	incomplete
15	MGKF1	NA	VFDB	stcE	metalloprotease	StcE (VF0209)	100	100	complete
15	MGKF1	NA	VFDB	stx2A	shiga-like toxin II A subunit encoded by bacteriophage BP-933W	Stx (VF0206)	100	100	incomplete
15	MGKF1	NA	VFDB	stx2B	shiga-like toxin II B subunit encoded by bacteriophage BP-933W	Stx (VF0206)	100	100	incomplete
15	MGKF1	AE005174	CGE VirulenceFinder	terC_AE005174	Tellurium ion resistance protein	Tellurium ion resistance protein	100	100	NA
15	MGKF1	CP007491	CGE VirulenceFinder	terC_CP007491	Tellurium ion resistance protein	Tellurium ion resistance protein	100	98.74	NA
15	MGKF1	MG591698	CGE VirulenceFinder	terC_MG591698	Tellurium ion resistance protein	Tellurium ion resistance protein	99.793	98.65	NA
15	MGKF1	AB011549	CGE VirulenceFinder	toxB_AB011549	Toxin B	Toxin B	81.5878	99.96	NA
15	MGKF1	AE005174	CGE VirulenceFinder	tir_AE005174	Translocated intimin receptor protein	Translocated intimin receptor protein	100	99.94	NA
15	MGKF1	NA	VFDB	cesD	chaperone for EspB and EspD	TTSS (VF0191)	100	100	complete
15	MGKF1	NA	VFDB	cesF	CesF, chaperone for EspF	TTSS (VF0191)	100	100	complete
15	MGKF1	NA	VFDB	escC	Type III secretion system secretin EscC	TTSS (VF0191)	100	100	complete
15	MGKF1	NA	VFDB	escD	Type III secretion system outer MS ring protein EscD	TTSS (VF0191)	100	100	complete
15	MGKF1	NA	VFDB	escF	Type III secretion system needle filament protein EscF	TTSS (VF0191)	100	100	complete
15	MGKF1	NA	VFDB	escJ	Type III secretion system inner MS ring protein EscJ	TTSS (VF0191)	100	100	complete
15	MGKF1	NA	VFDB	escN	ATPase EscN	TTSS (VF0191)	100	100	complete
15	MGKF1	NA	VFDB	escR	Type III secretion systemminor export apparatus protein EscR	TTSS (VF0191)	100	100	complete
15	MGKF1	NA	VFDB	escS	Type III secretion systemminor export apparatus protein EscS	TTSS (VF0191)	100	100	complete
15	MGKF1	NA	VFDB	escT	Type III secretion system minor export apparatus protein EscT	TTSS (VF0191)	100	100	complete
15	MGKF1	NA	VFDB	escU	Type III secretion system export apparatus switch protein EscU	TTSS (VF0191)	100	100	complete
15	MGKF1	NA	VFDB	escV	Type III secretion system major export apparatus protein	TTSS (VF0191)	100	100	complete
15	MGKF1	NA	VFDB	sepL	Type III secretion system secretion gatekeeper SepL	TTSS (VF0191)	100	100	complete
15	MGKF1	NA	VFDB	sepQ	Type III secetion system C ring protein EscQ	TTSS (VF0191)	100	100	complete
15	MGKF1	NA	VFDB	sepZ	Type III secretion system effector EspZ	TTSS (VF0191)	100	100	complete
15	MGKF1	NA	VFDB	fimA	Type-1 fimbrial protein, A chain precursor	Type 1 fimbriae (VF0221)	100	94	complete
15	MGKF1	NA	VFDB	fimB	Type 1 fimbriae Regulatory protein fimB	Type 1 fimbriae (VF0221)	100	100	complete
15	MGKF1	NA	VFDB	fimC	Chaperone protein fimC precursor	Type 1 fimbriae (VF0221)	100	98	complete
15	MGKF1	NA	VFDB	fimD	Outer membrane usher protein fimD precursor	Type 1 fimbriae (VF0221)	100	99	complete
15	MGKF1	NA	VFDB	fimE	Type 1 fimbriae Regulatory protein fimE	Type 1 fimbriae (VF0221)	100	99	complete
15	MGKF1	NA	VFDB	fimF	FimF protein precursor	Type 1 fimbriae (VF0221)	100	99	complete
15	MGKF1	NA	VFDB	fimG	FimG protein precursor	Type 1 fimbriae (VF0221)	100	99	complete
15	MGKF1	NA	VFDB	fimH	FimH protein precursor	Type 1 fimbriae (VF0221)	100	99	complete
15	MGKF1	NA	VFDB	fimI	Fimbrin-like protein fimI precursor	Type 1 fimbriae (VF0221)	100	97	complete
15	MGKF1	AB011549	CGE VirulenceFinder	etpD	Type II secretion protein	Type II secretion protein	100	100	NA
15	MGKF1	FM180568	CGE VirulenceFinder	espF	Type III secretion system	Type III secretion system	100.322	91.81	NA
15	MGKF1	AE005174	CGE VirulenceFinder	espA_AE005174	Type III secretions system	Type III secretions system	100	100	NA
16	ML2/4E	NA	VFDB	acrB	acriflavine resistance protein B	AcrAB (VF0568)	100	92	incomplete
16	ML2/4E	NA	VFDB	csgE	curli production assembly/transport protein CsgE	Agf (VF0103)	100	90	incomplete
16	ML2/4E	NA	VFDB	csgG	curli production assembly/transport protein CsgG	Agf (VF0103)	100	96	incomplete
16	ML2/4E	NA	VFDB	allB	allantoinase	Allantion utilization (VF0572)	100	91	incomplete
16	ML2/4E	NA	VFDB	aslA	putative arylsulfatase	AslA (VF0238)	87	96	complete
16	ML2/4E	NA	VFDB	gnd	6-phosphogluconate dehydrogenase	Capsule (VF0560)	100	95	incomplete
16	ML2/4E	NA	VFDB	manB	phosphomannomutase	Capsule (VF0560)	99	97	incomplete
16	ML2/4E	NA	VFDB	manC	mannose-1-phosphate guanylyltransferase	Capsule (VF0560)	100	97	incomplete
16	ML2/4E	NA	VFDB	yagV	E. coli common pilus chaperone EcpE	ECP (VF0404)	100	98	complete
16	ML2/4E	NA	VFDB	yagW	polymerized tip adhesin of ECP fibers	ECP (VF0404)	100	99	complete
16	ML2/4E	NA	VFDB	yagX	E. coli common pilus usher EcpC	ECP (VF0404)	100	99	complete
16	ML2/4E	NA	VFDB	yagY	E. coli common pilus chaperone EcpB	ECP (VF0404)	100	98	complete
16	ML2/4E	NA	VFDB	yagZ	E. coli common pilus structural subunit EcpA	ECP (VF0404)	100	99	complete
16	ML2/4E	NA	VFDB	ykgK	regulator protein EcpR	ECP (VF0404)	100	98	complete
16	ML2/4E	NA	VFDB	entB	isochorismatase	Enterobactin (VF0228)	100	99	complete
16	ML2/4E	NA	VFDB	entC	isochorismate synthase 1	Enterobactin (VF0228)	100	99	complete
16	ML2/4E	NA	VFDB	entD	phosphopantetheinyl transferase component of enterobactin synthase multienzyme complex	Enterobactin (VF0228)	100	95	complete
16	ML2/4E	NA	VFDB	entE	2,3-dihydroxybenzoate-AMP ligase component of enterobactin synthase multienzyme complex	Enterobactin (VF0228)	100	99	complete
16	ML2/4E	NA	VFDB	entF	enterobactin synthase multienzyme complex component, ATP-dependent	Enterobactin (VF0228)	100	96	complete
16	ML2/4E	NA	VFDB	fepA	ferrienterobactin outer membrane transporter	Enterobactin (VF0228)	100	100	complete
16	ML2/4E	NA	VFDB	fepB	ferrienterobactin ABC transporter periplasmic binding protein	Enterobactin (VF0228)	100	100	complete
16	ML2/4E	NA	VFDB	fepC	ferrienterobactin ABC transporter ATPase	Enterobactin (VF0228)	99	99	complete
16	ML2/4E	NA	VFDB	fepD	ferrienterobactin ABC transporter permease	Enterobactin (VF0228)	100	100	complete
16	ML2/4E	NA	VFDB	fepG	iron-enterobactin ABC transporter permease	Enterobactin (VF0228)	100	98	complete
16	ML2/4E	NA	VFDB	fdeC	adhesin FdeC	FdeC (VF0506)	99	91	complete
16	ML2/4E	CP002185	CGE VirulenceFinder	lpfA	Long polar fimbriae	Long polar fimbriae	100	100	NA
16	ML2/4E	NA	VFDB	ompA	outer membrane protein A	OmpA (VF0236)	100	99	complete
16	ML2/4E	NA	VFDB	rcsB	transcriptional regulator RcsB	RcsAB (VF0571)	100	97	incomplete
16	ML2/4E	NA	VFDB	gspC	general secretion pathway protein C	T2SS (VF0333)	100	95	incomplete
16	ML2/4E	NA	VFDB	gspD	general secretion pathway protein D	T2SS (VF0333)	90	99	incomplete
16	ML2/4E	NA	VFDB	gspE	general secretion pathway protein E	T2SS (VF0333)	100	98	incomplete
16	ML2/4E	NA	VFDB	gspF	general secretion pathway protein F	T2SS (VF0333)	98	97	incomplete
16	ML2/4E	NA	VFDB	gspG	general secretion pathway protein G	T2SS (VF0333)	100	99	incomplete
16	ML2/4E	NA	VFDB	gspH	general secretion pathway protein H	T2SS (VF0333)	94	95	incomplete
16	ML2/4E	NA	VFDB	gspI	general secretion pathway protein I	T2SS (VF0333)	100	93	incomplete
16	ML2/4E	NA	VFDB	gspJ	general secretion pathway protein J	T2SS (VF0333)	94	99	incomplete
16	ML2/4E	NA	VFDB	gspK	general secretion pathway protein K	T2SS (VF0333)	100	98	incomplete
16	ML2/4E	CP007491	CGE VirulenceFinder	terC_CP007491	Tellurium ion resistance protein	Tellurium ion resistance protein	100	99.02	NA
16	ML2/4E	MG591698	CGE VirulenceFinder	terC_MG591698	Tellurium ion resistance protein	Tellurium ion resistance protein	100	99.28	NA
16	ML2/4E	NA	VFDB	fimA	Type-1 fimbrial protein, A chain precursor	Type 1 fimbriae (VF0221)	100	97	complete
16	ML2/4E	NA	VFDB	fimB	Type 1 fimbriae Regulatory protein fimB	Type 1 fimbriae (VF0221)	100	100	complete
16	ML2/4E	NA	VFDB	fimC	Chaperone protein fimC precursor	Type 1 fimbriae (VF0221)	100	99	complete
16	ML2/4E	NA	VFDB	fimD	Outer membrane usher protein fimD precursor	Type 1 fimbriae (VF0221)	100	99	complete
16	ML2/4E	NA	VFDB	fimE	Type 1 fimbriae Regulatory protein fimE	Type 1 fimbriae (VF0221)	100	100	complete
16	ML2/4E	NA	VFDB	fimF	FimF protein precursor	Type 1 fimbriae (VF0221)	100	99	complete
16	ML2/4E	NA	VFDB	fimG	FimG protein precursor	Type 1 fimbriae (VF0221)	100	97	complete
16	ML2/4E	NA	VFDB	fimH	FimH protein precursor	Type 1 fimbriae (VF0221)	100	98	complete
16	ML2/4E	NA	VFDB	fimI	Fimbrin-like protein fimI precursor	Type 1 fimbriae (VF0221)	100	97	complete
17	ML2/7C	NA	VFDB	acrB	acriflavine resistance protein B	AcrAB (VF0568)	100	92	incomplete
17	ML2/7C	CU928162	CGE VirulenceFinder	iha_CU928162	Adherence protein	Adherence protein	100	99.81	NA
17	ML2/7C	NA	VFDB	csgE	curli production assembly/transport protein CsgE	Agf (VF0103)	100	90	incomplete
17	ML2/7C	NA	VFDB	csgG	curli production assembly/transport protein CsgG	Agf (VF0103)	100	96	incomplete
17	ML2/7C	NA	VFDB	allB	allantoinase	Allantion utilization (VF0572)	100	92	incomplete
17	ML2/7C	NA	VFDB	aslA	putative arylsulfatase	AslA (VF0238)	84	96	complete
17	ML2/7C	NA	VFDB	gnd	6-phosphogluconate dehydrogenase	Capsule (VF0560)	100	95	incomplete
17	ML2/7C	AF161000	CGE VirulenceFinder	astA_AF161000	EAST-1 heat-stable toxin	EAST-1 heat-stable toxin	100	99.15	NA
17	ML2/7C	NA	VFDB	yagV	E. coli common pilus chaperone EcpE	ECP (VF0404)	100	97	complete
17	ML2/7C	NA	VFDB	yagW	polymerized tip adhesin of ECP fibers	ECP (VF0404)	100	99	complete
17	ML2/7C	NA	VFDB	yagX	E. coli common pilus usher EcpC	ECP (VF0404)	100	100	complete
17	ML2/7C	NA	VFDB	yagY	E. coli common pilus chaperone EcpB	ECP (VF0404)	100	99	complete
17	ML2/7C	NA	VFDB	yagZ	E. coli common pilus structural subunit EcpA	ECP (VF0404)	100	100	complete
17	ML2/7C	NA	VFDB	ykgK	regulator protein EcpR	ECP (VF0404)	100	97	complete
17	ML2/7C	NA	VFDB	entB	isochorismatase	Enterobactin (VF0228)	100	100	complete
17	ML2/7C	NA	VFDB	entC	isochorismate synthase 1	Enterobactin (VF0228)	100	99	complete
17	ML2/7C	NA	VFDB	entD	phosphopantetheinyl transferase component of enterobactin synthase multienzyme complex	Enterobactin (VF0228)	100	96	complete
17	ML2/7C	NA	VFDB	entE	2,3-dihydroxybenzoate-AMP ligase component of enterobactin synthase multienzyme complex	Enterobactin (VF0228)	100	99	complete
17	ML2/7C	NA	VFDB	entF	enterobactin synthase multienzyme complex component, ATP-dependent	Enterobactin (VF0228)	100	97	complete
17	ML2/7C	NA	VFDB	fepA	ferrienterobactin outer membrane transporter	Enterobactin (VF0228)	100	99	complete
17	ML2/7C	NA	VFDB	fepB	ferrienterobactin ABC transporter periplasmic binding protein	Enterobactin (VF0228)	100	100	complete
17	ML2/7C	NA	VFDB	fepC	ferrienterobactin ABC transporter ATPase	Enterobactin (VF0228)	99	99	complete
17	ML2/7C	NA	VFDB	fepD	ferrienterobactin ABC transporter permease	Enterobactin (VF0228)	100	99	complete
17	ML2/7C	NA	VFDB	fepG	iron-enterobactin ABC transporter permease	Enterobactin (VF0228)	100	98	complete
17	ML2/7C	NA	VFDB	fdeC	adhesin FdeC	FdeC (VF0506)	99	94	complete
17	ML2/7C	CP040456	CGE VirulenceFinder	hra_CP040456	Heat-resistant agglutinin	Heat-resistant agglutinin	100	96.09	NA
17	ML2/7C	JF808724	CGE VirulenceFinder	hra_JF808724	Heat-resistant agglutinin	Heat-resistant agglutinin	100	96.92	NA
17	ML2/7C	LM995856	CGE VirulenceFinder	hra_LM995856	Heat-resistant agglutinin	Heat-resistant agglutinin	90.3614	92.59	NA
17	ML2/7C	CP001509	CGE VirulenceFinder	iss_CP001509	Increased serum survival	Increased serum survival	100	99.32	NA
17	ML2/7C	HG977190	CGE VirulenceFinder	sitA	Iron transport protein	Iron transport protein	100	100	NA
17	ML2/7C	NA	VFDB	ompA	outer membrane protein A	OmpA (VF0236)	100	99	complete
17	ML2/7C	NA	VFDB	rcsB	transcriptional regulator RcsB	RcsAB (VF0571)	99	97	incomplete
17	ML2/7C	AJ278144	CGE VirulenceFinder	espI	serine protease autotransporters of Enterobacteriaceae (SPATE)	serine protease autotransporters of Enterobacteriaceae (SPATE)	100	99.9	NA
17	ML2/7C	NA	VFDB	stx2A	shiga-like toxin II A subunit encoded by bacteriophage BP-933W	Stx (VF0206)	100	99	complete
17	ML2/7C	NA	VFDB	stx2B	shiga-like toxin II B subunit encoded by bacteriophage BP-933W	Stx (VF0206)	100	97	complete
17	ML2/7C	NA	VFDB	gspC	general secretion pathway protein C	T2SS (VF0333)	100	93	incomplete
17	ML2/7C	NA	VFDB	gspD	general secretion pathway protein D	T2SS (VF0333)	90	99	incomplete
17	ML2/7C	NA	VFDB	gspE	general secretion pathway protein E	T2SS (VF0333)	100	98	incomplete
17	ML2/7C	NA	VFDB	gspF	general secretion pathway protein F	T2SS (VF0333)	98	97	incomplete
17	ML2/7C	NA	VFDB	gspG	general secretion pathway protein G	T2SS (VF0333)	100	99	incomplete
17	ML2/7C	NA	VFDB	gspH	general secretion pathway protein H	T2SS (VF0333)	94	95	incomplete
17	ML2/7C	NA	VFDB	gspI	general secretion pathway protein I	T2SS (VF0333)	100	94	incomplete
17	ML2/7C	NA	VFDB	gspJ	general secretion pathway protein J	T2SS (VF0333)	94	98	incomplete
17	ML2/7C	NA	VFDB	gspK	general secretion pathway protein K	T2SS (VF0333)	100	99	incomplete
17	ML2/7C	NA	VFDB	hcp	type VI secretion system protein, Hcp family	T6SS (VF0569)	100	96	incomplete
17	ML2/7C	CP007491	CGE VirulenceFinder	terC_CP007491	Tellurium ion resistance protein	Tellurium ion resistance protein	100	100	NA
17	ML2/7C	MG591698	CGE VirulenceFinder	terC_MG591698	Tellurium ion resistance protein	Tellurium ion resistance protein	100	99.9	NA
17	ML2/7C	NA	VFDB	fimA	Type-1 fimbrial protein, A chain precursor	Type 1 fimbriae (VF0221)	100	93	complete
17	ML2/7C	NA	VFDB	fimB	Type 1 fimbriae Regulatory protein fimB	Type 1 fimbriae (VF0221)	100	100	complete
17	ML2/7C	NA	VFDB	fimC	Chaperone protein fimC precursor	Type 1 fimbriae (VF0221)	100	99	complete
17	ML2/7C	NA	VFDB	fimD	Outer membrane usher protein fimD precursor	Type 1 fimbriae (VF0221)	100	99	complete
17	ML2/7C	NA	VFDB	fimE	Type 1 fimbriae Regulatory protein fimE	Type 1 fimbriae (VF0221)	100	100	complete
17	ML2/7C	NA	VFDB	fimF	FimF protein precursor	Type 1 fimbriae (VF0221)	100	99	complete
17	ML2/7C	NA	VFDB	fimG	FimG protein precursor	Type 1 fimbriae (VF0221)	100	99	complete
17	ML2/7C	NA	VFDB	fimH	FimH protein precursor	Type 1 fimbriae (VF0221)	100	99	complete
17	ML2/7C	NA	VFDB	fimI	Fimbrin-like protein fimI precursor	Type 1 fimbriae (VF0221)	100	98	complete
18	ML2/9C	NA	VFDB	acrB	acriflavine resistance protein B	AcrAB (VF0568)	100	92	incomplete
18	ML2/9C	AP010953	CGE VirulenceFinder	iha_AP010953	Adherence protein	Adherence protein	65.2319	99.71	NA
18	ML2/9C	NA	VFDB	csgE	curli production assembly/transport protein CsgE	Agf (VF0103)	100	90	incomplete
18	ML2/9C	NA	VFDB	csgG	curli production assembly/transport protein CsgG	Agf (VF0103)	100	96	incomplete
18	ML2/9C	NA	VFDB	allB	allantoinase	Allantion utilization (VF0572)	100	91	incomplete
18	ML2/9C	NA	VFDB	aslA	putative arylsulfatase	AslA (VF0238)	84	97	complete
18	ML2/9C	NA	VFDB	gnd	6-phosphogluconate dehydrogenase	Capsule (VF0560)	100	94	incomplete
18	ML2/9C	AAMK02000004	CGE VirulenceFinder	kpsE	Capsule polysaccharide export inner-membrane protein	Capsule polysaccharide export inner-membrane protein	100	99.3	NA
18	ML2/9C	NA	VFDB	chuS	heme oxygenase ChuS	Chu (VF0227)	100	99	incomplete
18	ML2/9C	NA	VFDB	chuU	heme permease protein ChuU	Chu (VF0227)	100	100	incomplete
18	ML2/9C	NA	VFDB	chuV	ATP-binding hydrophilic protein ChuV	Chu (VF0227)	100	100	incomplete
18	ML2/9C	NA	VFDB	chuW	Putative oxygen independent coproporphyrinogen III oxidase	Chu (VF0227)	100	98	incomplete
18	ML2/9C	NA	VFDB	chuX	putative heme-binding protein ChuX	Chu (VF0227)	100	96	incomplete
18	ML2/9C	NA	VFDB	chuY	ChuY	Chu (VF0227)	100	98	incomplete
18	ML2/9C	NA	VFDB	yagV	E. coli common pilus chaperone EcpE	ECP (VF0404)	100	97	complete
18	ML2/9C	NA	VFDB	yagW	polymerized tip adhesin of ECP fibers	ECP (VF0404)	100	99	complete
18	ML2/9C	NA	VFDB	yagX	E. coli common pilus usher EcpC	ECP (VF0404)	100	99	complete
18	ML2/9C	NA	VFDB	yagY	E. coli common pilus chaperone EcpB	ECP (VF0404)	100	97	complete
18	ML2/9C	NA	VFDB	yagZ	E. coli common pilus structural subunit EcpA	ECP (VF0404)	100	99	complete
18	ML2/9C	NA	VFDB	ykgK	regulator protein EcpR	ECP (VF0404)	99	99	complete
18	ML2/9C	NA	VFDB	ehxA	EHEC hemolysin toxin protein	EHEC hemolysin (VF0207)	100	99	incomplete
18	ML2/9C	CP003034	CGE VirulenceFinder	air	Enteroaggregative immunoglobulin repeat protein	Enteroaggregative immunoglobulin repeat protein	100.022	95.27	NA
18	ML2/9C	NA	VFDB	entB	isochorismatase	Enterobactin (VF0228)	100	100	complete
18	ML2/9C	NA	VFDB	entC	isochorismate synthase 1	Enterobactin (VF0228)	100	99	complete
18	ML2/9C	NA	VFDB	entD	phosphopantetheinyl transferase component of enterobactin synthase multienzyme complex	Enterobactin (VF0228)	100	90	complete
18	ML2/9C	NA	VFDB	entE	2,3-dihydroxybenzoate-AMP ligase component of enterobactin synthase multienzyme complex	Enterobactin (VF0228)	100	99	complete
18	ML2/9C	NA	VFDB	entF	enterobactin synthase multienzyme complex component, ATP-dependent	Enterobactin (VF0228)	100	97	complete
18	ML2/9C	NA	VFDB	fepA	ferrienterobactin outer membrane transporter	Enterobactin (VF0228)	100	100	complete
18	ML2/9C	NA	VFDB	fepB	ferrienterobactin ABC transporter periplasmic binding protein	Enterobactin (VF0228)	100	98	complete
18	ML2/9C	NA	VFDB	fepC	ferrienterobactin ABC transporter ATPase	Enterobactin (VF0228)	100	100	complete
18	ML2/9C	NA	VFDB	fepD	ferrienterobactin ABC transporter permease	Enterobactin (VF0228)	100	99	complete
18	ML2/9C	NA	VFDB	fepG	iron-enterobactin ABC transporter permease	Enterobactin (VF0228)	100	97	complete
18	ML2/9C	GQ259888	CGE VirulenceFinder	espP_GQ259888	Extracellular serine protease plasmid-encoded	Extracellular serine protease plasmid-encoded	63.8739	100	NA
18	ML2/9C	NA	VFDB	fdeC	adhesin FdeC	FdeC (VF0506)	100	95	complete
18	ML2/9C	NA	VFDB	ehxC	EHEC hemolysin transport protein	Hemolysin (VF0207)	100	100	incomplete
18	ML2/9C	NA	VFDB	ehxD	EHEC hemolysin transport protein	Hemolysin (VF0207)	100	100	incomplete
18	ML2/9C	ADTP01000122	CGE VirulenceFinder	sitA	Iron transport protein	Iron transport protein	100	100	NA
18	ML2/9C	NA	VFDB	kpsD	KpsD	K1 capsule (VF0239)	100	100	incomplete
18	ML2/9C	NA	VFDB	kpsM	KpsM	K1 capsule (VF0239)	100	98	incomplete
18	ML2/9C	NA	VFDB	ompA	outer membrane protein A	OmpA (VF0236)	100	96	complete
18	ML2/9C	UFZL01000002	CGE VirulenceFinder	chuA	Outer membrane hemin receptor	Outer membrane hemin receptor	100	99.95	NA
18	ML2/9C	NC_014615	CGE VirulenceFinder	traT_NC_014615	Outer membrane protein complement resistance	Outer membrane protein complement resistance	100	100	NA
18	ML2/9C	AB011549	CGE VirulenceFinder	katP	Plasmid-encoded catalase peroxidase	Plasmid-encoded catalase peroxidase	67.0737	99.93	NA
18	ML2/9C	NA	VFDB	rcsB	transcriptional regulator RcsB	RcsAB (VF0571)	100	97	incomplete
18	ML2/9C	NA	VFDB	sfaX	regulatory protein SfaX	S fimbriae (VF0222)	98	94	incomplete
18	ML2/9C	CP003034	CGE VirulenceFinder	eilA	Salmonella HilA homolog	Salmonella HilA homolog	100	98.53	NA
18	ML2/9C	NA	VFDB	shuA	outer membrane heme/hemoglobin receptor ShuA	Shu (VF0256)	100	99	incomplete
18	ML2/9C	NA	VFDB	shuT	periplasmic binding protein ShuT	Shu (VF0256)	100	98	incomplete
18	ML2/9C	NA	VFDB	gspC	general secretion pathway protein C	T2SS (VF0333)	100	95	incomplete
18	ML2/9C	NA	VFDB	gspD	general secretion pathway protein D	T2SS (VF0333)	90	99	incomplete
18	ML2/9C	NA	VFDB	gspE	general secretion pathway protein E	T2SS (VF0333)	100	98	incomplete
18	ML2/9C	NA	VFDB	gspF	general secretion pathway protein F	T2SS (VF0333)	98	97	incomplete
18	ML2/9C	NA	VFDB	gspG	general secretion pathway protein G	T2SS (VF0333)	100	99	incomplete
18	ML2/9C	NA	VFDB	gspH	general secretion pathway protein H	T2SS (VF0333)	94	97	incomplete
18	ML2/9C	NA	VFDB	gspI	general secretion pathway protein I	T2SS (VF0333)	100	95	incomplete
18	ML2/9C	NA	VFDB	gspJ	general secretion pathway protein J	T2SS (VF0333)	94	98	incomplete
18	ML2/9C	NA	VFDB	gspK	general secretion pathway protein K	T2SS (VF0333)	100	98	incomplete
18	ML2/9C	CP007491	CGE VirulenceFinder	terC_CP007491	Tellurium ion resistance protein	Tellurium ion resistance protein	100	99.3	NA
18	ML2/9C	MG591698	CGE VirulenceFinder	terC_MG591698	Tellurium ion resistance protein	Tellurium ion resistance protein	99.2754	98.75	NA
18	ML2/9C	NA	VFDB	fimA	Type-1 fimbrial protein, A chain precursor	Type 1 fimbriae (VF0221)	100	92	complete
18	ML2/9C	NA	VFDB	fimB	Type 1 fimbriae Regulatory protein fimB	Type 1 fimbriae (VF0221)	100	100	complete
18	ML2/9C	NA	VFDB	fimC	Chaperone protein fimC precursor	Type 1 fimbriae (VF0221)	100	99	complete
18	ML2/9C	NA	VFDB	fimD	Outer membrane usher protein fimD precursor	Type 1 fimbriae (VF0221)	100	99	complete
18	ML2/9C	NA	VFDB	fimE	Type 1 fimbriae Regulatory protein fimE	Type 1 fimbriae (VF0221)	90	100	complete
18	ML2/9C	NA	VFDB	fimF	FimF protein precursor	Type 1 fimbriae (VF0221)	100	98	complete
18	ML2/9C	NA	VFDB	fimG	FimG protein precursor	Type 1 fimbriae (VF0221)	100	98	complete
18	ML2/9C	NA	VFDB	fimH	FimH protein precursor	Type 1 fimbriae (VF0221)	100	99	complete
18	ML2/9C	NA	VFDB	fimI	Fimbrin-like protein fimI precursor	Type 1 fimbriae (VF0221)	100	98	complete
18	ML2/9C	NA	VFDB	fyuA	yersiniabactin receptor FyuA	Ybt (VF0564)	100	100	incomplete
18	ML2/9C	NA	VFDB	ybtP	yersiniabactin ABC transporter ATP-binding/permease protein YbtP	Ybt (VF0564)	100	100	incomplete
18	ML2/9C	NA	VFDB	ybtQ	yersiniabactin ABC transporter ATP-binding/permease protein YbtQ	Ybt (VF0564)	100	100	incomplete
18	ML2/9C	NA	VFDB	irp1	yersiniabactin biosynthetic protein Irp1	Yersiniabactin (VF0136)	100	100	combination ok
18	ML2/9C	NA	VFDB	irp2	yersiniabactin biosynthetic protein Irp2	Yersiniabactin (VF0136)	100	99	combination ok
18	ML2/9C	NA	VFDB	ybtA	transcriptional regulator YbtA	Yersiniabactin (VF0136)	100	99	combination ok
18	ML2/9C	NA	VFDB	ybtE	yersiniabactin siderophore biosynthetic protein	Yersiniabactin (VF0136)	100	100	combination ok
18	ML2/9C	NA	VFDB	ybtS	salicylate synthase Irp9	Yersiniabactin (VF0136)	100	100	combination ok
18	ML2/9C	NA	VFDB	ybtT	type II thioesterase YbtT	Yersiniabactin (VF0136)	100	100	combination ok
18	ML2/9C	NA	VFDB	ybtU	yersiniabactin biosynthetic protein YbtU	Yersiniabactin (VF0136)	100	100	combination ok
18	ML2/9C	NA	VFDB	ybtX	putative signal transducer	Yersiniabactin (VF0136)	100	99	combination ok
19	ML5/10A	NA	VFDB	acrB	acriflavine resistance protein B	AcrAB (VF0568)	100	92	incomplete
19	ML5/10A	AJ278144	CGE VirulenceFinder	iha_AJ278144	Adherence protein	Adherence protein	100	99.76	NA
19	ML5/10A	NA	VFDB	csgE	curli production assembly/transport protein CsgE	Agf (VF0103)	100	90	incomplete
19	ML5/10A	NA	VFDB	csgG	curli production assembly/transport protein CsgG	Agf (VF0103)	100	96	incomplete
19	ML5/10A	NA	VFDB	allB	allantoinase	Allantion utilization (VF0572)	100	91	incomplete
19	ML5/10A	NA	VFDB	aslA	putative arylsulfatase	AslA (VF0238)	87	96	complete
19	ML5/10A	NA	VFDB	gnd	6-phosphogluconate dehydrogenase	Capsule (VF0560)	100	95	incomplete
19	ML5/10A	AMTQ01000007	CGE VirulenceFinder	cia_AMTQ01000007	Colicin ia	Colicin ia	100	99.53	NA
19	ML5/10A	AF160998	CGE VirulenceFinder	astA_AF160998	EAST-1 heat-stable toxin	EAST-1 heat-stable toxin	100	100	NA
19	ML5/10A	NA	VFDB	yagV	E. coli common pilus chaperone EcpE	ECP (VF0404)	100	97	complete
19	ML5/10A	NA	VFDB	yagW	polymerized tip adhesin of ECP fibers	ECP (VF0404)	100	99	complete
19	ML5/10A	NA	VFDB	yagX	E. coli common pilus usher EcpC	ECP (VF0404)	100	100	complete
19	ML5/10A	NA	VFDB	yagY	E. coli common pilus chaperone EcpB	ECP (VF0404)	100	99	complete
19	ML5/10A	NA	VFDB	yagZ	E. coli common pilus structural subunit EcpA	ECP (VF0404)	100	100	complete
19	ML5/10A	NA	VFDB	ykgK	regulator protein EcpR	ECP (VF0404)	100	98	complete
19	ML5/10A	NA	VFDB	entB	isochorismatase	Enterobactin (VF0228)	100	99	complete
19	ML5/10A	NA	VFDB	entC	isochorismate synthase 1	Enterobactin (VF0228)	100	99	complete
19	ML5/10A	NA	VFDB	entD	phosphopantetheinyl transferase component of enterobactin synthase multienzyme complex	Enterobactin (VF0228)	100	95	complete
19	ML5/10A	NA	VFDB	entE	2,3-dihydroxybenzoate-AMP ligase component of enterobactin synthase multienzyme complex	Enterobactin (VF0228)	100	99	complete
19	ML5/10A	NA	VFDB	entF	enterobactin synthase multienzyme complex component, ATP-dependent	Enterobactin (VF0228)	100	96	complete
19	ML5/10A	NA	VFDB	fepA	ferrienterobactin outer membrane transporter	Enterobactin (VF0228)	100	99	complete
19	ML5/10A	NA	VFDB	fepB	ferrienterobactin ABC transporter periplasmic binding protein	Enterobactin (VF0228)	100	100	complete
19	ML5/10A	NA	VFDB	fepC	ferrienterobactin ABC transporter ATPase	Enterobactin (VF0228)	99	99	complete
19	ML5/10A	NA	VFDB	fepD	ferrienterobactin ABC transporter permease	Enterobactin (VF0228)	100	99	complete
19	ML5/10A	NA	VFDB	fepG	iron-enterobactin ABC transporter permease	Enterobactin (VF0228)	100	98	complete
19	ML5/10A	AY258503	CGE VirulenceFinder	espP_AY258503	Extracellular serine protease plasmid-encoded	Extracellular serine protease plasmid-encoded	100	97.87	NA
19	ML5/10A	NA	VFDB	fdeC	adhesin FdeC	FdeC (VF0506)	99	91	complete
19	ML5/10A	CP028310	CGE VirulenceFinder	hra_CP028310	Heat-resistant agglutinin	Heat-resistant agglutinin	100.505	93.09	NA
19	ML5/10A	CP001509	CGE VirulenceFinder	iss_CP001509	Increased serum survival	Increased serum survival	100	98.98	NA
19	ML5/10A	CP002185	CGE VirulenceFinder	lpfA	Long polar fimbriae	Long polar fimbriae	100	100	NA
19	ML5/10A	NA	VFDB	ompA	outer membrane protein A	OmpA (VF0236)	100	99	complete
19	ML5/10A	CDLB01000100	CGE VirulenceFinder	ompT_CDLB01000100	Outer membrane protease (protein protease 7)	Outer membrane protease (protein protease 7)	100	96.41	NA
19	ML5/10A	NZ_UDGD01000039	CGE VirulenceFinder	ompT_NZ_UDGD01000039	Outer membrane protease (protein protease 7)	Outer membrane protease (protein protease 7)	100	100	NA
19	ML5/10A	AIGY01000005	CGE VirulenceFinder	traT_AIGY01000005	Outer membrane protein complement resistance	Outer membrane protein complement resistance	100.565	98.88	NA
19	ML5/10A	AQEY01000048	CGE VirulenceFinder	traT_AQEY01000048	Outer membrane protein complement resistance	Outer membrane protein complement resistance	100.855	96.61	NA
19	ML5/10A	NA	VFDB	rcsB	transcriptional regulator RcsB	RcsAB (VF0571)	100	97	incomplete
19	ML5/10A	NA	VFDB	stxA	Shiga toxin subunit A; RNA-N-glycosidase; catalytic subunit	Shiga toxin (VF0117)	100	100	incomplete
19	ML5/10A	EF079675	CGE VirulenceFinder	stx1A	Shiga toxin 1, subunit A, variant a	Shiga toxin 1, subunit A, variant a	100	99.79	NA
19	ML5/10A	NA	VFDB	stx2A	shiga-like toxin II A subunit encoded by bacteriophage BP-933W	Stx (VF0206)	100	99	complete
19	ML5/10A	NA	VFDB	stx2B	shiga-like toxin II B subunit encoded by bacteriophage BP-933W	Stx (VF0206)	100	97	complete
19	ML5/10A	NA	VFDB	gspC	general secretion pathway protein C	T2SS (VF0333)	100	94	incomplete
19	ML5/10A	NA	VFDB	gspD	general secretion pathway protein D	T2SS (VF0333)	90	99	incomplete
19	ML5/10A	NA	VFDB	gspE	general secretion pathway protein E	T2SS (VF0333)	100	98	incomplete
19	ML5/10A	NA	VFDB	gspF	general secretion pathway protein F	T2SS (VF0333)	98	97	incomplete
19	ML5/10A	NA	VFDB	gspG	general secretion pathway protein G	T2SS (VF0333)	100	99	incomplete
19	ML5/10A	NA	VFDB	gspH	general secretion pathway protein H	T2SS (VF0333)	94	95	incomplete
19	ML5/10A	NA	VFDB	gspI	general secretion pathway protein I	T2SS (VF0333)	100	93	incomplete
19	ML5/10A	NA	VFDB	gspJ	general secretion pathway protein J	T2SS (VF0333)	94	99	incomplete
19	ML5/10A	NA	VFDB	gspK	general secretion pathway protein K	T2SS (VF0333)	100	98	incomplete
19	ML5/10A	NA	VFDB	hcp	type VI secretion system protein, Hcp family	T6SS (VF0569)	100	96	incomplete
19	ML5/10A	NA	VFDB	vipB	type VI secretion system contractile sheath large subunit VipB	T6SS (VF0569)	100	95	incomplete
19	ML5/10A	CP007491	CGE VirulenceFinder	terC_CP007491	Tellurium ion resistance protein	Tellurium ion resistance protein	100	100	NA
19	ML5/10A	CYAS01000072	CGE VirulenceFinder	terC_CYAS01000072	Tellurium ion resistance protein	Tellurium ion resistance protein	100	99.42	NA
19	ML5/10A	MG591698	CGE VirulenceFinder	terC_MG591698	Tellurium ion resistance protein	Tellurium ion resistance protein	100	100	NA
19	ML5/10A	NA	VFDB	fimA	Type-1 fimbrial protein, A chain precursor	Type 1 fimbriae (VF0221)	100	90	complete
19	ML5/10A	NA	VFDB	fimB	Type 1 fimbriae Regulatory protein fimB	Type 1 fimbriae (VF0221)	100	100	complete
19	ML5/10A	NA	VFDB	fimC	Chaperone protein fimC precursor	Type 1 fimbriae (VF0221)	100	99	complete
19	ML5/10A	NA	VFDB	fimD	Outer membrane usher protein fimD precursor	Type 1 fimbriae (VF0221)	100	100	complete
19	ML5/10A	NA	VFDB	fimE	Type 1 fimbriae Regulatory protein fimE	Type 1 fimbriae (VF0221)	100	100	complete
19	ML5/10A	NA	VFDB	fimF	FimF protein precursor	Type 1 fimbriae (VF0221)	100	98	complete
19	ML5/10A	NA	VFDB	fimG	FimG protein precursor	Type 1 fimbriae (VF0221)	100	98	complete
19	ML5/10A	NA	VFDB	fimH	FimH protein precursor	Type 1 fimbriae (VF0221)	100	99	complete
19	ML5/10A	NA	VFDB	fimI	Fimbrin-like protein fimI precursor	Type 1 fimbriae (VF0221)	100	98	complete
20	ML5/5A	NA	VFDB	acrB	acriflavine resistance protein B	AcrAB (VF0568)	100	92	incomplete
20	ML5/5A	AJ278144	CGE VirulenceFinder	iha_AJ278144	Adherence protein	Adherence protein	100	99.76	NA
20	ML5/5A	NA	VFDB	csgE	curli production assembly/transport protein CsgE	Agf (VF0103)	100	90	incomplete
20	ML5/5A	NA	VFDB	csgG	curli production assembly/transport protein CsgG	Agf (VF0103)	100	96	incomplete
20	ML5/5A	NA	VFDB	allB	allantoinase	Allantion utilization (VF0572)	100	91	incomplete
20	ML5/5A	NA	VFDB	aslA	putative arylsulfatase	AslA (VF0238)	87	93	complete
20	ML5/5A	NA	VFDB	gnd	6-phosphogluconate dehydrogenase	Capsule (VF0560)	100	95	incomplete
20	ML5/5A	AMTQ01000007	CGE VirulenceFinder	cia_AMTQ01000007	Colicin ia	Colicin ia	100	99.53	NA
20	ML5/5A	AF160998	CGE VirulenceFinder	astA_AF160998	EAST-1 heat-stable toxin	EAST-1 heat-stable toxin	100	100	NA
20	ML5/5A	NA	VFDB	yagV	E. coli common pilus chaperone EcpE	ECP (VF0404)	100	97	complete
20	ML5/5A	NA	VFDB	yagW	polymerized tip adhesin of ECP fibers	ECP (VF0404)	100	99	complete
20	ML5/5A	NA	VFDB	yagX	E. coli common pilus usher EcpC	ECP (VF0404)	100	100	complete
20	ML5/5A	NA	VFDB	yagY	E. coli common pilus chaperone EcpB	ECP (VF0404)	100	98	complete
20	ML5/5A	NA	VFDB	yagZ	E. coli common pilus structural subunit EcpA	ECP (VF0404)	100	99	complete
20	ML5/5A	NA	VFDB	ykgK	regulator protein EcpR	ECP (VF0404)	100	98	complete
20	ML5/5A	NA	VFDB	entB	isochorismatase	Enterobactin (VF0228)	100	99	complete
20	ML5/5A	NA	VFDB	entC	isochorismate synthase 1	Enterobactin (VF0228)	100	99	complete
20	ML5/5A	NA	VFDB	entD	phosphopantetheinyl transferase component of enterobactin synthase multienzyme complex	Enterobactin (VF0228)	100	95	complete
20	ML5/5A	NA	VFDB	entE	2,3-dihydroxybenzoate-AMP ligase component of enterobactin synthase multienzyme complex	Enterobactin (VF0228)	100	98	complete
20	ML5/5A	NA	VFDB	entF	enterobactin synthase multienzyme complex component, ATP-dependent	Enterobactin (VF0228)	100	96	complete
20	ML5/5A	NA	VFDB	fepA	ferrienterobactin outer membrane transporter	Enterobactin (VF0228)	100	100	complete
20	ML5/5A	NA	VFDB	fepB	ferrienterobactin ABC transporter periplasmic binding protein	Enterobactin (VF0228)	100	100	complete
20	ML5/5A	NA	VFDB	fepC	ferrienterobactin ABC transporter ATPase	Enterobactin (VF0228)	99	99	complete
20	ML5/5A	NA	VFDB	fepD	ferrienterobactin ABC transporter permease	Enterobactin (VF0228)	100	99	complete
20	ML5/5A	NA	VFDB	fepG	iron-enterobactin ABC transporter permease	Enterobactin (VF0228)	100	98	complete
20	ML5/5A	AY258503	CGE VirulenceFinder	espP_AY258503	Extracellular serine protease plasmid-encoded	Extracellular serine protease plasmid-encoded	67.3328	99.92	NA
20	ML5/5A	NA	VFDB	fdeC	adhesin FdeC	FdeC (VF0506)	99	91	complete
20	ML5/5A	CP006636	CGE VirulenceFinder	hra_CP006636	Heat-resistant agglutinin	Heat-resistant agglutinin	100	99.87	NA
20	ML5/5A	CP028310	CGE VirulenceFinder	hra_CP028310	Heat-resistant agglutinin	Heat-resistant agglutinin	95.8333	91.44	NA
20	ML5/5A	LM995856	CGE VirulenceFinder	hra_LM995856	Heat-resistant agglutinin	Heat-resistant agglutinin	100	99.73	NA
20	ML5/5A	AP010953	CGE VirulenceFinder	lpfA	Long polar fimbriae	Long polar fimbriae	100	100	NA
20	ML5/5A	NA	VFDB	ompA	outer membrane protein A	OmpA (VF0236)	100	95	complete
20	ML5/5A	NZ_UIKU01000027	CGE VirulenceFinder	traT_NZ_UIKU01000027	Outer membrane protein complement resistance	Outer membrane protein complement resistance	100	99.32	NA
20	ML5/5A	NA	VFDB	rcsB	transcriptional regulator RcsB	RcsAB (VF0571)	100	97	incomplete
20	ML5/5A	EF079675	CGE VirulenceFinder	stx1A	Shiga toxin 1, subunit A, variant a	Shiga toxin 1, subunit A, variant a	100	99.79	NA
20	ML5/5A	AM230663	CGE VirulenceFinder	stx1B	Shiga toxin 1, subunit B, variant a	Shiga toxin 1, subunit B, variant a	100	100	NA
20	ML5/5A	NA	VFDB	stx2A	shiga-like toxin II A subunit encoded by bacteriophage BP-933W	Stx (VF0206)	100	99	complete
20	ML5/5A	NA	VFDB	stx2B	shiga-like toxin II B subunit encoded by bacteriophage BP-933W	Stx (VF0206)	100	97	complete
20	ML5/5A	NA	VFDB	gspC	general secretion pathway protein C	T2SS (VF0333)	100	94	incomplete
20	ML5/5A	NA	VFDB	gspD	general secretion pathway protein D	T2SS (VF0333)	90	99	incomplete
20	ML5/5A	NA	VFDB	gspE	general secretion pathway protein E	T2SS (VF0333)	100	98	incomplete
20	ML5/5A	NA	VFDB	gspF	general secretion pathway protein F	T2SS (VF0333)	98	97	incomplete
20	ML5/5A	NA	VFDB	gspG	general secretion pathway protein G	T2SS (VF0333)	100	99	incomplete
20	ML5/5A	NA	VFDB	gspH	general secretion pathway protein H	T2SS (VF0333)	94	95	incomplete
20	ML5/5A	NA	VFDB	gspI	general secretion pathway protein I	T2SS (VF0333)	100	93	incomplete
20	ML5/5A	NA	VFDB	gspJ	general secretion pathway protein J	T2SS (VF0333)	94	99	incomplete
20	ML5/5A	NA	VFDB	gspK	general secretion pathway protein K	T2SS (VF0333)	100	98	incomplete
20	ML5/5A	NA	VFDB	hcp	type VI secretion system protein, Hcp family	T6SS (VF0569)	100	96	incomplete
20	ML5/5A	CP007491	CGE VirulenceFinder	terC_CP007491	Tellurium ion resistance protein	Tellurium ion resistance protein	100	99.02	NA
20	ML5/5A	CYAS01000072	CGE VirulenceFinder	terC_CYAS01000072	Tellurium ion resistance protein	Tellurium ion resistance protein	100	99.42	NA
20	ML5/5A	MG591698	CGE VirulenceFinder	terC_MG591698	Tellurium ion resistance protein	Tellurium ion resistance protein	99.2754	99.79	NA
20	ML5/5A	NA	VFDB	fimB	Type 1 fimbriae Regulatory protein fimB	Type 1 fimbriae (VF0221)	100	100	incomplete
20	ML5/5A	NA	VFDB	fimC	Chaperone protein fimC precursor	Type 1 fimbriae (VF0221)	100	99	incomplete
20	ML5/5A	NA	VFDB	fimD	Outer membrane usher protein fimD precursor	Type 1 fimbriae (VF0221)	100	100	incomplete
20	ML5/5A	NA	VFDB	fimE	Type 1 fimbriae Regulatory protein fimE	Type 1 fimbriae (VF0221)	100	99	incomplete
20	ML5/5A	NA	VFDB	fimF	FimF protein precursor	Type 1 fimbriae (VF0221)	100	98	incomplete
20	ML5/5A	NA	VFDB	fimG	FimG protein precursor	Type 1 fimbriae (VF0221)	100	97	incomplete
20	ML5/5A	NA	VFDB	fimH	FimH protein precursor	Type 1 fimbriae (VF0221)	100	98	incomplete
20	ML5/5A	NA	VFDB	fimI	Fimbrin-like protein fimI precursor	Type 1 fimbriae (VF0221)	100	98	incomplete
21	ML5/6D	NA	VFDB	acrB	acriflavine resistance protein B	AcrAB (VF0568)	100	92	incomplete
21	ML5/6D	NA	VFDB	csgE	curli production assembly/transport protein CsgE	Agf (VF0103)	100	90	incomplete
21	ML5/6D	NA	VFDB	csgG	curli production assembly/transport protein CsgG	Agf (VF0103)	100	96	incomplete
21	ML5/6D	NA	VFDB	allB	allantoinase	Allantion utilization (VF0572)	100	91	incomplete
21	ML5/6D	NA	VFDB	aslA	putative arylsulfatase	AslA (VF0238)	87	96	complete
21	ML5/6D	NA	VFDB	gnd	6-phosphogluconate dehydrogenase	Capsule (VF0560)	100	96	incomplete
21	ML5/6D	NA	VFDB	yagV	E. coli common pilus chaperone EcpE	ECP (VF0404)	100	98	complete
21	ML5/6D	NA	VFDB	yagW	polymerized tip adhesin of ECP fibers	ECP (VF0404)	100	99	complete
21	ML5/6D	NA	VFDB	yagX	E. coli common pilus usher EcpC	ECP (VF0404)	100	99	complete
21	ML5/6D	NA	VFDB	yagY	E. coli common pilus chaperone EcpB	ECP (VF0404)	100	99	complete
21	ML5/6D	NA	VFDB	yagZ	E. coli common pilus structural subunit EcpA	ECP (VF0404)	100	99	complete
21	ML5/6D	NA	VFDB	ykgK	regulator protein EcpR	ECP (VF0404)	100	98	complete
21	ML5/6D	NA	VFDB	entB	isochorismatase	Enterobactin (VF0228)	100	99	complete
21	ML5/6D	NA	VFDB	entC	isochorismate synthase 1	Enterobactin (VF0228)	100	99	complete
21	ML5/6D	NA	VFDB	entD	phosphopantetheinyl transferase component of enterobactin synthase multienzyme complex	Enterobactin (VF0228)	100	95	complete
21	ML5/6D	NA	VFDB	entE	2,3-dihydroxybenzoate-AMP ligase component of enterobactin synthase multienzyme complex	Enterobactin (VF0228)	100	99	complete
21	ML5/6D	NA	VFDB	entF	enterobactin synthase multienzyme complex component, ATP-dependent	Enterobactin (VF0228)	100	97	complete
21	ML5/6D	NA	VFDB	fepA	ferrienterobactin outer membrane transporter	Enterobactin (VF0228)	100	99	complete
21	ML5/6D	NA	VFDB	fepB	ferrienterobactin ABC transporter periplasmic binding protein	Enterobactin (VF0228)	100	100	complete
21	ML5/6D	NA	VFDB	fepC	ferrienterobactin ABC transporter ATPase	Enterobactin (VF0228)	99	99	complete
21	ML5/6D	NA	VFDB	fepD	ferrienterobactin ABC transporter permease	Enterobactin (VF0228)	100	99	complete
21	ML5/6D	NA	VFDB	fepG	iron-enterobactin ABC transporter permease	Enterobactin (VF0228)	100	98	complete
21	ML5/6D	NA	VFDB	fdeC	adhesin FdeC	FdeC (VF0506)	99	91	complete
21	ML5/6D	CP001509	CGE VirulenceFinder	iss_CP001509	Increased serum survival	Increased serum survival	100	98.98	NA
21	ML5/6D	CP001509	CGE VirulenceFinder	iss_CP001509	Increased serum survival	Increased serum survival	100	90.48	NA
21	ML5/6D	AP010953	CGE VirulenceFinder	lpfA	Long polar fimbriae	Long polar fimbriae	100	100	NA
21	ML5/6D	NA	VFDB	ompA	outer membrane protein A	OmpA (VF0236)	100	96	complete
21	ML5/6D	AMVC01000243	CGE VirulenceFinder	ompT_AMVC01000243	Outer membrane protease (protein protease 7)	Outer membrane protease (protein protease 7)	100	99.9	NA
21	ML5/6D	CDLB01000100	CGE VirulenceFinder	ompT_CDLB01000100	Outer membrane protease (protein protease 7)	Outer membrane protease (protein protease 7)	100	96.31	NA
21	ML5/6D	HG977148	CGE VirulenceFinder	traT_HG977148	Outer membrane protein complement resistance	Outer membrane protein complement resistance	100	100	NA
21	ML5/6D	NA	VFDB	rcsB	transcriptional regulator RcsB	RcsAB (VF0571)	100	97	incomplete
21	ML5/6D	NA	VFDB	gspC	general secretion pathway protein C	T2SS (VF0333)	100	95	incomplete
21	ML5/6D	NA	VFDB	gspD	general secretion pathway protein D	T2SS (VF0333)	90	99	incomplete
21	ML5/6D	NA	VFDB	gspE	general secretion pathway protein E	T2SS (VF0333)	100	98	incomplete
21	ML5/6D	NA	VFDB	gspF	general secretion pathway protein F	T2SS (VF0333)	98	97	incomplete
21	ML5/6D	NA	VFDB	gspG	general secretion pathway protein G	T2SS (VF0333)	100	99	incomplete
21	ML5/6D	NA	VFDB	gspH	general secretion pathway protein H	T2SS (VF0333)	94	95	incomplete
21	ML5/6D	NA	VFDB	gspI	general secretion pathway protein I	T2SS (VF0333)	100	93	incomplete
21	ML5/6D	NA	VFDB	gspJ	general secretion pathway protein J	T2SS (VF0333)	94	99	incomplete
21	ML5/6D	NA	VFDB	gspK	general secretion pathway protein K	T2SS (VF0333)	100	98	incomplete
21	ML5/6D	CP007491	CGE VirulenceFinder	terC_CP007491	Tellurium ion resistance protein	Tellurium ion resistance protein	100	100	NA
21	ML5/6D	CYAS01000072	CGE VirulenceFinder	terC_CYAS01000072	Tellurium ion resistance protein	Tellurium ion resistance protein	100	99.9	NA
21	ML5/6D	MG591698	CGE VirulenceFinder	terC_MG591698	Tellurium ion resistance protein	Tellurium ion resistance protein	100	98.76	NA
21	ML5/6D	NA	VFDB	fimA	Type-1 fimbrial protein, A chain precursor	Type 1 fimbriae (VF0221)	100	90	complete
21	ML5/6D	NA	VFDB	fimB	Type 1 fimbriae Regulatory protein fimB	Type 1 fimbriae (VF0221)	100	100	complete
21	ML5/6D	NA	VFDB	fimC	Chaperone protein fimC precursor	Type 1 fimbriae (VF0221)	100	99	complete
21	ML5/6D	NA	VFDB	fimD	Outer membrane usher protein fimD precursor	Type 1 fimbriae (VF0221)	100	100	complete
21	ML5/6D	NA	VFDB	fimE	Type 1 fimbriae Regulatory protein fimE	Type 1 fimbriae (VF0221)	100	100	complete
21	ML5/6D	NA	VFDB	fimF	FimF protein precursor	Type 1 fimbriae (VF0221)	100	99	complete
21	ML5/6D	NA	VFDB	fimG	FimG protein precursor	Type 1 fimbriae (VF0221)	100	98	complete
21	ML5/6D	NA	VFDB	fimH	FimH protein precursor	Type 1 fimbriae (VF0221)	100	99	complete
21	ML5/6D	NA	VFDB	fimI	Fimbrin-like protein fimI precursor	Type 1 fimbriae (VF0221)	100	97	complete
22	ML6/11A	NA	VFDB	acrB	acriflavine resistance protein B	AcrAB (VF0568)	100	91	incomplete
22	ML6/11A	AE005174	CGE VirulenceFinder	iha_AE005174	Adherence protein	Adherence protein	100	100	NA
22	ML6/11A	NA	VFDB	csgE	curli production assembly/transport protein CsgE	Agf (VF0103)	100	90	incomplete
22	ML6/11A	NA	VFDB	csgG	curli production assembly/transport protein CsgG	Agf (VF0103)	100	96	incomplete
22	ML6/11A	NA	VFDB	allB	allantoinase	Allantion utilization (VF0572)	100	92	incomplete
22	ML6/11A	NA	VFDB	aslA	putative arylsulfatase	AslA (VF0238)	84	97	complete
22	ML6/11A	NA	VFDB	gnd	6-phosphogluconate dehydrogenase	Capsule (VF0560)	100	95	incomplete
22	ML6/11A	NA	VFDB	chuU	heme permease protein ChuU	Chu (VF0227)	100	100	incomplete
22	ML6/11A	NA	VFDB	chuV	ATP-binding hydrophilic protein ChuV	Chu (VF0227)	100	99	incomplete
22	ML6/11A	NA	VFDB	chuW	Putative oxygen independent coproporphyrinogen III oxidase	Chu (VF0227)	100	98	incomplete
22	ML6/11A	NA	VFDB	chuY	ChuY	Chu (VF0227)	100	99	incomplete
22	ML6/11A	AB042005	CGE VirulenceFinder	astA_AB042005	EAST-1 heat-stable toxin	EAST-1 heat-stable toxin	98.2906	91.3	NA
22	ML6/11A	HM099897	CGE VirulenceFinder	astA_HM099897	EAST-1 heat-stable toxin	EAST-1 heat-stable toxin	82.906	100	NA
22	ML6/11A	NA	VFDB	yagV	E. coli common pilus chaperone EcpE	ECP (VF0404)	100	100	complete
22	ML6/11A	NA	VFDB	yagW	polymerized tip adhesin of ECP fibers	ECP (VF0404)	100	100	complete
22	ML6/11A	NA	VFDB	yagX	E. coli common pilus usher EcpC	ECP (VF0404)	100	100	complete
22	ML6/11A	NA	VFDB	yagY	E. coli common pilus chaperone EcpB	ECP (VF0404)	100	100	complete
22	ML6/11A	NA	VFDB	yagZ	E. coli common pilus structural subunit EcpA	ECP (VF0404)	100	100	complete
22	ML6/11A	NA	VFDB	ykgK	regulator protein EcpR	ECP (VF0404)	100	100	complete
22	ML6/11A	NA	VFDB	efa1	EHEC factor for adherence	Efa-1/LifA (VF0204)	98	99	complete
22	ML6/11A	NA	VFDB	ehxA	EHEC hemolysin toxin protein	EHEC hemolysin (VF0207)	100	100	complete
22	ML6/11A	NA	VFDB	entB	isochorismatase	Enterobactin (VF0228)	100	100	complete
22	ML6/11A	NA	VFDB	entC	isochorismate synthase 1	Enterobactin (VF0228)	100	99	complete
22	ML6/11A	NA	VFDB	entD	phosphopantetheinyl transferase component of enterobactin synthase multienzyme complex	Enterobactin (VF0228)	100	95	complete
22	ML6/11A	NA	VFDB	entE	2,3-dihydroxybenzoate-AMP ligase component of enterobactin synthase multienzyme complex	Enterobactin (VF0228)	100	99	complete
22	ML6/11A	NA	VFDB	entF	enterobactin synthase multienzyme complex component, ATP-dependent	Enterobactin (VF0228)	100	97	complete
22	ML6/11A	NA	VFDB	fepA	ferrienterobactin outer membrane transporter	Enterobactin (VF0228)	100	99	complete
22	ML6/11A	NA	VFDB	fepB	ferrienterobactin ABC transporter periplasmic binding protein	Enterobactin (VF0228)	100	99	complete
22	ML6/11A	NA	VFDB	fepC	ferrienterobactin ABC transporter ATPase	Enterobactin (VF0228)	99	99	complete
22	ML6/11A	NA	VFDB	fepD	ferrienterobactin ABC transporter permease	Enterobactin (VF0228)	100	100	complete
22	ML6/11A	NA	VFDB	fepG	iron-enterobactin ABC transporter permease	Enterobactin (VF0228)	100	97	complete
22	ML6/11A	NA	VFDB	espD	Type III secretion system translocator protein EspD, pore protein	EspD (VF0200)	100	100	complete
22	ML6/11A	NA	VFDB	espG	Type III secretion system effector EspG, GTPase activating protein	EspG (VF0201)	100	100	complete
22	ML6/11A	NA	VFDB	espH	Type III secretion system effector EspH, RhoGEF Inhibitor	EspH (VF0197)	100	100	complete
22	ML6/11A	AB011549	CGE VirulenceFinder	espP_AB011549	Extracellular serine protease plasmid-encoded	Extracellular serine protease plasmid-encoded	100	99.97	NA
22	ML6/11A	NA	VFDB	fdeC	adhesin FdeC	FdeC (VF0506)	99	92	complete
22	ML6/11A	NA	VFDB	ehxB	EHEC hemolysin transport protein	Hemolysin (VF0207)	100	100	complete
22	ML6/11A	NA	VFDB	ehxC	EHEC hemolysin transport protein	Hemolysin (VF0207)	100	100	complete
22	ML6/11A	NA	VFDB	ehxD	EHEC hemolysin transport protein	Hemolysin (VF0207)	100	100	complete
22	ML6/11A	CP001509	CGE VirulenceFinder	iss_CP001509	Increased serum survival	Increased serum survival	100	98.3	NA
22	ML6/11A	AF071034	CGE VirulenceFinder	eae	Intimin	Intimin	100	100	NA
22	ML6/11A	NA	VFDB	map	Type III secretion system effector Map, Rho guanine exchange factor	Map (VF0195)	100	100	complete
22	ML6/11A	NA	VFDB	nleC_VF0340	Type III secretion system effector NleC, zinc metalloprotease	NleC (VF0340)	97	100	complete
22	ML6/11A	NA	VFDB	nleD_VF0343	Type III secretion system effector NleD	NleD (VF0343)	100	100	complete
22	ML6/11A	AE005174	CGE VirulenceFinder	nleA_AE005174	Non-LEE encoded effector A	Non-LEE encoded effector A	100	100	NA
22	ML6/11A	AE005174	CGE VirulenceFinder	nleB2_AE005174	Non-LEE encoded effector B	Non-LEE encoded effector B	100	100	NA
22	ML6/11A	AE005174	CGE VirulenceFinder	nleB1_AE005174	Non-LEE encoded effector B	Non-LEE encoded effector B	100	100	NA
22	ML6/11A	NA	VFDB	ompA	outer membrane protein A	OmpA (VF0236)	100	99	complete
22	ML6/11A	UGGA01000003	CGE VirulenceFinder	chuA	Outer membrane hemin receptor	Outer membrane hemin receptor	100	100	NA
22	ML6/11A	AKKX01000238	CGE VirulenceFinder	ompT_AKKX01000238	Outer membrane protease (protein protease 7)	Outer membrane protease (protein protease 7)	100	100	NA
22	ML6/11A	AMTE01000156	CGE VirulenceFinder	traT_AMTE01000156	Outer membrane protein complement resistance	Outer membrane protein complement resistance	100	100	NA
22	ML6/11A	NA	VFDB	paa	outer membrane adhesin Paa	Paa (VF0194)	100	100	complete
22	ML6/11A	AB011549	CGE VirulenceFinder	katP	Plasmid-encoded catalase peroxidase	Plasmid-encoded catalase peroxidase	100	100	NA
22	ML6/11A	AE005174	CGE VirulenceFinder	espJ	Prophage-encoded type III secretion system effector	Prophage-encoded type III secretion system effector	100	100	NA
22	ML6/11A	NA	VFDB	rcsB	transcriptional regulator RcsB	RcsAB (VF0571)	100	97	incomplete
22	ML6/11A	AE005174	CGE VirulenceFinder	espB_AE005174	Secreted protein B	Secreted protein B	100	100	NA
22	ML6/11A	AF461168	CGE VirulenceFinder	stx1A	Shiga toxin 1, subunit A, variant a	Shiga toxin 1, subunit A, variant a	100	100	NA
22	ML6/11A	AM230663	CGE VirulenceFinder	stx1B	Shiga toxin 1, subunit B, variant a	Shiga toxin 1, subunit B, variant a	100	100	NA
22	ML6/11A	NA	VFDB	shuA	outer membrane heme/hemoglobin receptor ShuA	Shu (VF0256)	100	100	incomplete
22	ML6/11A	NA	VFDB	shuS	heme/hemoglobin transport protein ShuS	Shu (VF0256)	100	99	incomplete
22	ML6/11A	NA	VFDB	shuT	periplasmic binding protein ShuT	Shu (VF0256)	100	97	incomplete
22	ML6/11A	NA	VFDB	shuX	shu locus protein ShuX	Shu (VF0256)	100	98	incomplete
22	ML6/11A	NA	VFDB	stcE	metalloprotease	StcE (VF0209)	100	100	complete
22	ML6/11A	NA	VFDB	stx2A	shiga-like toxin II A subunit encoded by bacteriophage BP-933W	Stx (VF0206)	100	100	incomplete
22	ML6/11A	NA	VFDB	stx2B	shiga-like toxin II B subunit encoded by bacteriophage BP-933W	Stx (VF0206)	100	97	incomplete
22	ML6/11A	AE005174	CGE VirulenceFinder	terC_AE005174	Tellurium ion resistance protein	Tellurium ion resistance protein	100	100	NA
22	ML6/11A	CP007491	CGE VirulenceFinder	terC_CP007491	Tellurium ion resistance protein	Tellurium ion resistance protein	100	98.74	NA
22	ML6/11A	MG591698	CGE VirulenceFinder	terC_MG591698	Tellurium ion resistance protein	Tellurium ion resistance protein	99.793	98.65	NA
22	ML6/11A	AB011549	CGE VirulenceFinder	toxB_AB011549	Toxin B	Toxin B	100	99.95	NA
22	ML6/11A	AE005174	CGE VirulenceFinder	tir_AE005174	Translocated intimin receptor protein	Translocated intimin receptor protein	100.716	99.23	NA
22	ML6/11A	NA	VFDB	cesD	chaperone for EspB and EspD	TTSS (VF0191)	100	100	complete
22	ML6/11A	NA	VFDB	cesF	CesF, chaperone for EspF	TTSS (VF0191)	100	100	complete
22	ML6/11A	NA	VFDB	escC	Type III secretion system secretin EscC	TTSS (VF0191)	100	100	complete
22	ML6/11A	NA	VFDB	escD	Type III secretion system outer MS ring protein EscD	TTSS (VF0191)	100	100	complete
22	ML6/11A	NA	VFDB	escF	Type III secretion system needle filament protein EscF	TTSS (VF0191)	100	100	complete
22	ML6/11A	NA	VFDB	escJ	Type III secretion system inner MS ring protein EscJ	TTSS (VF0191)	100	100	complete
22	ML6/11A	NA	VFDB	escN	ATPase EscN	TTSS (VF0191)	100	100	complete
22	ML6/11A	NA	VFDB	escR	Type III secretion systemminor export apparatus protein EscR	TTSS (VF0191)	100	100	complete
22	ML6/11A	NA	VFDB	escS	Type III secretion systemminor export apparatus protein EscS	TTSS (VF0191)	100	100	complete
22	ML6/11A	NA	VFDB	escT	Type III secretion system minor export apparatus protein EscT	TTSS (VF0191)	100	100	complete
22	ML6/11A	NA	VFDB	escU	Type III secretion system export apparatus switch protein EscU	TTSS (VF0191)	100	100	complete
22	ML6/11A	NA	VFDB	escV	Type III secretion system major export apparatus protein	TTSS (VF0191)	100	100	complete
22	ML6/11A	NA	VFDB	sepL	Type III secretion system secretion gatekeeper SepL	TTSS (VF0191)	100	100	complete
22	ML6/11A	NA	VFDB	sepQ	Type III secetion system C ring protein EscQ	TTSS (VF0191)	100	100	complete
22	ML6/11A	NA	VFDB	sepZ	Type III secretion system effector EspZ	TTSS (VF0191)	100	100	complete
22	ML6/11A	NA	VFDB	fimA	Type-1 fimbrial protein, A chain precursor	Type 1 fimbriae (VF0221)	100	94	complete
22	ML6/11A	NA	VFDB	fimB	Type 1 fimbriae Regulatory protein fimB	Type 1 fimbriae (VF0221)	100	100	complete
22	ML6/11A	NA	VFDB	fimC	Chaperone protein fimC precursor	Type 1 fimbriae (VF0221)	100	98	complete
22	ML6/11A	NA	VFDB	fimD	Outer membrane usher protein fimD precursor	Type 1 fimbriae (VF0221)	100	99	complete
22	ML6/11A	NA	VFDB	fimE	Type 1 fimbriae Regulatory protein fimE	Type 1 fimbriae (VF0221)	100	99	complete
22	ML6/11A	NA	VFDB	fimF	FimF protein precursor	Type 1 fimbriae (VF0221)	100	99	complete
22	ML6/11A	NA	VFDB	fimG	FimG protein precursor	Type 1 fimbriae (VF0221)	100	99	complete
22	ML6/11A	NA	VFDB	fimH	FimH protein precursor	Type 1 fimbriae (VF0221)	100	99	complete
22	ML6/11A	NA	VFDB	fimI	Fimbrin-like protein fimI precursor	Type 1 fimbriae (VF0221)	100	97	complete
22	ML6/11A	AB011549	CGE VirulenceFinder	etpD	Type II secretion protein	Type II secretion protein	100	100	NA
22	ML6/11A	FM180568	CGE VirulenceFinder	espF	Type III secretion system	Type III secretion system	100.322	91.81	NA
22	ML6/11A	AE005174	CGE VirulenceFinder	espA_AE005174	Type III secretions system	Type III secretions system	100	100	NA
23	ML6/1A	NA	VFDB	acrB	acriflavine resistance protein B	AcrAB (VF0568)	100	91	incomplete
23	ML6/1A	AE005174	CGE VirulenceFinder	iha_AE005174	Adherence protein	Adherence protein	100	100	NA
23	ML6/1A	NA	VFDB	csgE	curli production assembly/transport protein CsgE	Agf (VF0103)	100	90	incomplete
23	ML6/1A	NA	VFDB	csgG	curli production assembly/transport protein CsgG	Agf (VF0103)	100	96	incomplete
23	ML6/1A	NA	VFDB	allB	allantoinase	Allantion utilization (VF0572)	100	92	incomplete
23	ML6/1A	NA	VFDB	aslA	putative arylsulfatase	AslA (VF0238)	84	97	complete
23	ML6/1A	NA	VFDB	gnd	6-phosphogluconate dehydrogenase	Capsule (VF0560)	100	95	incomplete
23	ML6/1A	NA	VFDB	chuU	heme permease protein ChuU	Chu (VF0227)	100	100	incomplete
23	ML6/1A	NA	VFDB	chuV	ATP-binding hydrophilic protein ChuV	Chu (VF0227)	100	99	incomplete
23	ML6/1A	NA	VFDB	chuW	Putative oxygen independent coproporphyrinogen III oxidase	Chu (VF0227)	100	98	incomplete
23	ML6/1A	NA	VFDB	chuY	ChuY	Chu (VF0227)	100	99	incomplete
23	ML6/1A	AB042005	CGE VirulenceFinder	astA_AB042005	EAST-1 heat-stable toxin	EAST-1 heat-stable toxin	98.2906	91.3	NA
23	ML6/1A	HM099897	CGE VirulenceFinder	astA_HM099897	EAST-1 heat-stable toxin	EAST-1 heat-stable toxin	82.906	100	NA
23	ML6/1A	NA	VFDB	yagV	E. coli common pilus chaperone EcpE	ECP (VF0404)	100	100	complete
23	ML6/1A	NA	VFDB	yagW	polymerized tip adhesin of ECP fibers	ECP (VF0404)	100	100	complete
23	ML6/1A	NA	VFDB	yagX	E. coli common pilus usher EcpC	ECP (VF0404)	100	100	complete
23	ML6/1A	NA	VFDB	yagY	E. coli common pilus chaperone EcpB	ECP (VF0404)	100	100	complete
23	ML6/1A	NA	VFDB	yagZ	E. coli common pilus structural subunit EcpA	ECP (VF0404)	100	100	complete
23	ML6/1A	NA	VFDB	ykgK	regulator protein EcpR	ECP (VF0404)	100	100	complete
23	ML6/1A	NA	VFDB	efa1	EHEC factor for adherence	Efa-1/LifA (VF0204)	98	99	complete
23	ML6/1A	NA	VFDB	ehxA	EHEC hemolysin toxin protein	EHEC hemolysin (VF0207)	100	100	complete
23	ML6/1A	NA	VFDB	entB	isochorismatase	Enterobactin (VF0228)	100	100	complete
23	ML6/1A	NA	VFDB	entC	isochorismate synthase 1	Enterobactin (VF0228)	100	99	complete
23	ML6/1A	NA	VFDB	entD	phosphopantetheinyl transferase component of enterobactin synthase multienzyme complex	Enterobactin (VF0228)	100	95	complete
23	ML6/1A	NA	VFDB	entE	2,3-dihydroxybenzoate-AMP ligase component of enterobactin synthase multienzyme complex	Enterobactin (VF0228)	100	99	complete
23	ML6/1A	NA	VFDB	entF	enterobactin synthase multienzyme complex component, ATP-dependent	Enterobactin (VF0228)	100	97	complete
23	ML6/1A	NA	VFDB	fepA	ferrienterobactin outer membrane transporter	Enterobactin (VF0228)	100	99	complete
23	ML6/1A	NA	VFDB	fepB	ferrienterobactin ABC transporter periplasmic binding protein	Enterobactin (VF0228)	100	99	complete
23	ML6/1A	NA	VFDB	fepC	ferrienterobactin ABC transporter ATPase	Enterobactin (VF0228)	99	99	complete
23	ML6/1A	NA	VFDB	fepD	ferrienterobactin ABC transporter permease	Enterobactin (VF0228)	100	100	complete
23	ML6/1A	NA	VFDB	fepG	iron-enterobactin ABC transporter permease	Enterobactin (VF0228)	100	97	complete
23	ML6/1A	NA	VFDB	espD	Type III secretion system translocator protein EspD, pore protein	EspD (VF0200)	100	100	complete
23	ML6/1A	NA	VFDB	espG	Type III secretion system effector EspG, GTPase activating protein	EspG (VF0201)	100	100	complete
23	ML6/1A	NA	VFDB	espH	Type III secretion system effector EspH, RhoGEF Inhibitor	EspH (VF0197)	100	100	complete
23	ML6/1A	AB011549	CGE VirulenceFinder	espP_AB011549	Extracellular serine protease plasmid-encoded	Extracellular serine protease plasmid-encoded	100	99.97	NA
23	ML6/1A	NA	VFDB	fdeC	adhesin FdeC	FdeC (VF0506)	99	92	complete
23	ML6/1A	NA	VFDB	ehxB	EHEC hemolysin transport protein	Hemolysin (VF0207)	100	100	complete
23	ML6/1A	NA	VFDB	ehxC	EHEC hemolysin transport protein	Hemolysin (VF0207)	100	100	complete
23	ML6/1A	NA	VFDB	ehxD	EHEC hemolysin transport protein	Hemolysin (VF0207)	100	100	complete
23	ML6/1A	CP001509	CGE VirulenceFinder	iss_CP001509	Increased serum survival	Increased serum survival	100	98.3	NA
23	ML6/1A	AF071034	CGE VirulenceFinder	eae	Intimin	Intimin	100	100	NA
23	ML6/1A	NA	VFDB	map	Type III secretion system effector Map, Rho guanine exchange factor	Map (VF0195)	100	100	complete
23	ML6/1A	NA	VFDB	nleC_VF0340	Type III secretion system effector NleC, zinc metalloprotease	NleC (VF0340)	97	100	complete
23	ML6/1A	NA	VFDB	nleD_VF0343	Type III secretion system effector NleD	NleD (VF0343)	100	100	complete
23	ML6/1A	AE005174	CGE VirulenceFinder	nleA_AE005174	Non-LEE encoded effector A	Non-LEE encoded effector A	100	100	NA
23	ML6/1A	AE005174	CGE VirulenceFinder	nleB1_AE005174	Non-LEE encoded effector B	Non-LEE encoded effector B	100	100	NA
23	ML6/1A	AE005174	CGE VirulenceFinder	nleB2_AE005174	Non-LEE encoded effector B	Non-LEE encoded effector B	100	100	NA
23	ML6/1A	NA	VFDB	ompA	outer membrane protein A	OmpA (VF0236)	100	99	complete
23	ML6/1A	UGGA01000003	CGE VirulenceFinder	chuA	Outer membrane hemin receptor	Outer membrane hemin receptor	100	100	NA
23	ML6/1A	AKKX01000238	CGE VirulenceFinder	ompT_AKKX01000238	Outer membrane protease (protein protease 7)	Outer membrane protease (protein protease 7)	100	100	NA
23	ML6/1A	AMTE01000156	CGE VirulenceFinder	traT_AMTE01000156	Outer membrane protein complement resistance	Outer membrane protein complement resistance	100	100	NA
23	ML6/1A	NA	VFDB	paa	outer membrane adhesin Paa	Paa (VF0194)	100	100	complete
23	ML6/1A	AB011549	CGE VirulenceFinder	katP	Plasmid-encoded catalase peroxidase	Plasmid-encoded catalase peroxidase	100	100	NA
23	ML6/1A	AE005174	CGE VirulenceFinder	espJ	Prophage-encoded type III secretion system effector	Prophage-encoded type III secretion system effector	100	100	NA
23	ML6/1A	NA	VFDB	rcsB	transcriptional regulator RcsB	RcsAB (VF0571)	100	97	incomplete
23	ML6/1A	AE005174	CGE VirulenceFinder	espB_AE005174	Secreted protein B	Secreted protein B	100	100	NA
23	ML6/1A	AF461168	CGE VirulenceFinder	stx1A	Shiga toxin 1, subunit A, variant a	Shiga toxin 1, subunit A, variant a	100	100	NA
23	ML6/1A	AM230663	CGE VirulenceFinder	stx1B	Shiga toxin 1, subunit B, variant a	Shiga toxin 1, subunit B, variant a	100	100	NA
23	ML6/1A	NA	VFDB	shuA	outer membrane heme/hemoglobin receptor ShuA	Shu (VF0256)	100	100	incomplete
23	ML6/1A	NA	VFDB	shuS	heme/hemoglobin transport protein ShuS	Shu (VF0256)	100	99	incomplete
23	ML6/1A	NA	VFDB	shuT	periplasmic binding protein ShuT	Shu (VF0256)	100	97	incomplete
23	ML6/1A	NA	VFDB	shuX	shu locus protein ShuX	Shu (VF0256)	100	98	incomplete
23	ML6/1A	NA	VFDB	stcE	metalloprotease	StcE (VF0209)	100	100	complete
23	ML6/1A	NA	VFDB	stx2A	shiga-like toxin II A subunit encoded by bacteriophage BP-933W	Stx (VF0206)	100	100	complete
23	ML6/1A	NA	VFDB	stx2B	shiga-like toxin II B subunit encoded by bacteriophage BP-933W	Stx (VF0206)	100	97	complete
23	ML6/1A	AE005174	CGE VirulenceFinder	terC_AE005174	Tellurium ion resistance protein	Tellurium ion resistance protein	100	100	NA
23	ML6/1A	CP007491	CGE VirulenceFinder	terC_CP007491	Tellurium ion resistance protein	Tellurium ion resistance protein	100	98.74	NA
23	ML6/1A	MG591698	CGE VirulenceFinder	terC_MG591698	Tellurium ion resistance protein	Tellurium ion resistance protein	99.793	98.65	NA
23	ML6/1A	AB011549	CGE VirulenceFinder	toxB_AB011549	Toxin B	Toxin B	100	99.95	NA
23	ML6/1A	AE005174	CGE VirulenceFinder	tir_AE005174	Translocated intimin receptor protein	Translocated intimin receptor protein	100.716	99.23	NA
23	ML6/1A	NA	VFDB	cesD	chaperone for EspB and EspD	TTSS (VF0191)	100	100	complete
23	ML6/1A	NA	VFDB	cesF	CesF, chaperone for EspF	TTSS (VF0191)	100	100	complete
23	ML6/1A	NA	VFDB	escC	Type III secretion system secretin EscC	TTSS (VF0191)	100	100	complete
23	ML6/1A	NA	VFDB	escD	Type III secretion system outer MS ring protein EscD	TTSS (VF0191)	100	100	complete
23	ML6/1A	NA	VFDB	escF	Type III secretion system needle filament protein EscF	TTSS (VF0191)	100	100	complete
23	ML6/1A	NA	VFDB	escJ	Type III secretion system inner MS ring protein EscJ	TTSS (VF0191)	100	100	complete
23	ML6/1A	NA	VFDB	escN	ATPase EscN	TTSS (VF0191)	100	100	complete
23	ML6/1A	NA	VFDB	escR	Type III secretion systemminor export apparatus protein EscR	TTSS (VF0191)	100	100	complete
23	ML6/1A	NA	VFDB	escS	Type III secretion systemminor export apparatus protein EscS	TTSS (VF0191)	100	100	complete
23	ML6/1A	NA	VFDB	escT	Type III secretion system minor export apparatus protein EscT	TTSS (VF0191)	100	100	complete
23	ML6/1A	NA	VFDB	escU	Type III secretion system export apparatus switch protein EscU	TTSS (VF0191)	100	100	complete
23	ML6/1A	NA	VFDB	escV	Type III secretion system major export apparatus protein	TTSS (VF0191)	100	100	complete
23	ML6/1A	NA	VFDB	sepL	Type III secretion system secretion gatekeeper SepL	TTSS (VF0191)	100	100	complete
23	ML6/1A	NA	VFDB	sepQ	Type III secetion system C ring protein EscQ	TTSS (VF0191)	100	100	complete
23	ML6/1A	NA	VFDB	sepZ	Type III secretion system effector EspZ	TTSS (VF0191)	100	100	complete
23	ML6/1A	NA	VFDB	fimA	Type-1 fimbrial protein, A chain precursor	Type 1 fimbriae (VF0221)	100	94	complete
23	ML6/1A	NA	VFDB	fimB	Type 1 fimbriae Regulatory protein fimB	Type 1 fimbriae (VF0221)	100	100	complete
23	ML6/1A	NA	VFDB	fimC	Chaperone protein fimC precursor	Type 1 fimbriae (VF0221)	100	98	complete
23	ML6/1A	NA	VFDB	fimD	Outer membrane usher protein fimD precursor	Type 1 fimbriae (VF0221)	100	99	complete
23	ML6/1A	NA	VFDB	fimE	Type 1 fimbriae Regulatory protein fimE	Type 1 fimbriae (VF0221)	100	99	complete
23	ML6/1A	NA	VFDB	fimF	FimF protein precursor	Type 1 fimbriae (VF0221)	100	99	complete
23	ML6/1A	NA	VFDB	fimG	FimG protein precursor	Type 1 fimbriae (VF0221)	100	99	complete
23	ML6/1A	NA	VFDB	fimH	FimH protein precursor	Type 1 fimbriae (VF0221)	100	99	complete
23	ML6/1A	NA	VFDB	fimI	Fimbrin-like protein fimI precursor	Type 1 fimbriae (VF0221)	100	97	complete
23	ML6/1A	AB011549	CGE VirulenceFinder	etpD	Type II secretion protein	Type II secretion protein	100	100	NA
23	ML6/1A	FM180568	CGE VirulenceFinder	espF	Type III secretion system	Type III secretion system	100.322	91.81	NA
23	ML6/1A	AE005174	CGE VirulenceFinder	espA_AE005174	Type III secretions system	Type III secretions system	100	100	NA
24	ML6/20A	NA	VFDB	acrB	acriflavine resistance protein B	AcrAB (VF0568)	100	91	incomplete
24	ML6/20A	AE005174	CGE VirulenceFinder	iha_AE005174	Adherence protein	Adherence protein	100	100	NA
24	ML6/20A	NA	VFDB	csgE	curli production assembly/transport protein CsgE	Agf (VF0103)	100	90	incomplete
24	ML6/20A	NA	VFDB	csgG	curli production assembly/transport protein CsgG	Agf (VF0103)	100	96	incomplete
24	ML6/20A	NA	VFDB	allB	allantoinase	Allantion utilization (VF0572)	100	92	incomplete
24	ML6/20A	NA	VFDB	aslA	putative arylsulfatase	AslA (VF0238)	84	97	complete
24	ML6/20A	NA	VFDB	gnd	6-phosphogluconate dehydrogenase	Capsule (VF0560)	100	95	incomplete
24	ML6/20A	NA	VFDB	chuU	heme permease protein ChuU	Chu (VF0227)	100	100	incomplete
24	ML6/20A	NA	VFDB	chuV	ATP-binding hydrophilic protein ChuV	Chu (VF0227)	100	99	incomplete
24	ML6/20A	NA	VFDB	chuW	Putative oxygen independent coproporphyrinogen III oxidase	Chu (VF0227)	100	98	incomplete
24	ML6/20A	NA	VFDB	chuY	ChuY	Chu (VF0227)	100	99	incomplete
24	ML6/20A	AB042005	CGE VirulenceFinder	astA_AB042005	EAST-1 heat-stable toxin	EAST-1 heat-stable toxin	98.2906	91.3	NA
24	ML6/20A	HM099897	CGE VirulenceFinder	astA_HM099897	EAST-1 heat-stable toxin	EAST-1 heat-stable toxin	82.906	100	NA
24	ML6/20A	NA	VFDB	yagV	E. coli common pilus chaperone EcpE	ECP (VF0404)	100	100	complete
24	ML6/20A	NA	VFDB	yagW	polymerized tip adhesin of ECP fibers	ECP (VF0404)	100	100	complete
24	ML6/20A	NA	VFDB	yagX	E. coli common pilus usher EcpC	ECP (VF0404)	100	100	complete
24	ML6/20A	NA	VFDB	yagY	E. coli common pilus chaperone EcpB	ECP (VF0404)	100	100	complete
24	ML6/20A	NA	VFDB	yagZ	E. coli common pilus structural subunit EcpA	ECP (VF0404)	100	100	complete
24	ML6/20A	NA	VFDB	ykgK	regulator protein EcpR	ECP (VF0404)	100	100	complete
24	ML6/20A	NA	VFDB	efa1	EHEC factor for adherence	Efa-1/LifA (VF0204)	98	99	complete
24	ML6/20A	NA	VFDB	ehxA	EHEC hemolysin toxin protein	EHEC hemolysin (VF0207)	100	100	complete
24	ML6/20A	NA	VFDB	entB	isochorismatase	Enterobactin (VF0228)	100	100	complete
24	ML6/20A	NA	VFDB	entC	isochorismate synthase 1	Enterobactin (VF0228)	100	99	complete
24	ML6/20A	NA	VFDB	entD	phosphopantetheinyl transferase component of enterobactin synthase multienzyme complex	Enterobactin (VF0228)	100	95	complete
24	ML6/20A	NA	VFDB	entE	2,3-dihydroxybenzoate-AMP ligase component of enterobactin synthase multienzyme complex	Enterobactin (VF0228)	100	99	complete
24	ML6/20A	NA	VFDB	entF	enterobactin synthase multienzyme complex component, ATP-dependent	Enterobactin (VF0228)	100	97	complete
24	ML6/20A	NA	VFDB	fepA	ferrienterobactin outer membrane transporter	Enterobactin (VF0228)	100	99	complete
24	ML6/20A	NA	VFDB	fepB	ferrienterobactin ABC transporter periplasmic binding protein	Enterobactin (VF0228)	100	99	complete
24	ML6/20A	NA	VFDB	fepC	ferrienterobactin ABC transporter ATPase	Enterobactin (VF0228)	99	99	complete
24	ML6/20A	NA	VFDB	fepD	ferrienterobactin ABC transporter permease	Enterobactin (VF0228)	100	100	complete
24	ML6/20A	NA	VFDB	fepG	iron-enterobactin ABC transporter permease	Enterobactin (VF0228)	100	97	complete
24	ML6/20A	NA	VFDB	espD	Type III secretion system translocator protein EspD, pore protein	EspD (VF0200)	100	100	complete
24	ML6/20A	NA	VFDB	espG	Type III secretion system effector EspG, GTPase activating protein	EspG (VF0201)	100	100	complete
24	ML6/20A	NA	VFDB	espH	Type III secretion system effector EspH, RhoGEF Inhibitor	EspH (VF0197)	100	100	complete
24	ML6/20A	AB011549	CGE VirulenceFinder	espP_AB011549	Extracellular serine protease plasmid-encoded	Extracellular serine protease plasmid-encoded	100	99.97	NA
24	ML6/20A	NA	VFDB	fdeC	adhesin FdeC	FdeC (VF0506)	99	92	complete
24	ML6/20A	NA	VFDB	ehxB	EHEC hemolysin transport protein	Hemolysin (VF0207)	100	100	complete
24	ML6/20A	NA	VFDB	ehxC	EHEC hemolysin transport protein	Hemolysin (VF0207)	100	100	complete
24	ML6/20A	NA	VFDB	ehxD	EHEC hemolysin transport protein	Hemolysin (VF0207)	100	100	complete
24	ML6/20A	CP001509	CGE VirulenceFinder	iss_CP001509	Increased serum survival	Increased serum survival	100	98.3	NA
24	ML6/20A	AF071034	CGE VirulenceFinder	eae	Intimin	Intimin	100	100	NA
24	ML6/20A	NA	VFDB	map	Type III secretion system effector Map, Rho guanine exchange factor	Map (VF0195)	100	100	complete
24	ML6/20A	NA	VFDB	nleC_VF0340	Type III secretion system effector NleC, zinc metalloprotease	NleC (VF0340)	97	100	complete
24	ML6/20A	NA	VFDB	nleD_VF0343	Type III secretion system effector NleD	NleD (VF0343)	100	100	complete
24	ML6/20A	AE005174	CGE VirulenceFinder	nleA_AE005174	Non-LEE encoded effector A	Non-LEE encoded effector A	100	100	NA
24	ML6/20A	AE005174	CGE VirulenceFinder	nleB1_AE005174	Non-LEE encoded effector B	Non-LEE encoded effector B	100	100	NA
24	ML6/20A	AE005174	CGE VirulenceFinder	nleB2_AE005174	Non-LEE encoded effector B	Non-LEE encoded effector B	100	100	NA
24	ML6/20A	NA	VFDB	ompA	outer membrane protein A	OmpA (VF0236)	100	99	complete
24	ML6/20A	UGGA01000003	CGE VirulenceFinder	chuA	Outer membrane hemin receptor	Outer membrane hemin receptor	100	100	NA
24	ML6/20A	AKKX01000238	CGE VirulenceFinder	ompT_AKKX01000238	Outer membrane protease (protein protease 7)	Outer membrane protease (protein protease 7)	100	100	NA
24	ML6/20A	AMTE01000156	CGE VirulenceFinder	traT_AMTE01000156	Outer membrane protein complement resistance	Outer membrane protein complement resistance	100	100	NA
24	ML6/20A	NA	VFDB	paa	outer membrane adhesin Paa	Paa (VF0194)	100	100	complete
24	ML6/20A	AB011549	CGE VirulenceFinder	katP	Plasmid-encoded catalase peroxidase	Plasmid-encoded catalase peroxidase	100	100	NA
24	ML6/20A	AE005174	CGE VirulenceFinder	espJ	Prophage-encoded type III secretion system effector	Prophage-encoded type III secretion system effector	100	100	NA
24	ML6/20A	NA	VFDB	rcsB	transcriptional regulator RcsB	RcsAB (VF0571)	100	97	incomplete
24	ML6/20A	AE005174	CGE VirulenceFinder	espB_AE005174	Secreted protein B	Secreted protein B	100	100	NA
24	ML6/20A	AF461168	CGE VirulenceFinder	stx1A	Shiga toxin 1, subunit A, variant a	Shiga toxin 1, subunit A, variant a	100	100	NA
24	ML6/20A	AM230663	CGE VirulenceFinder	stx1B	Shiga toxin 1, subunit B, variant a	Shiga toxin 1, subunit B, variant a	100	100	NA
24	ML6/20A	NA	VFDB	shuA	outer membrane heme/hemoglobin receptor ShuA	Shu (VF0256)	100	100	incomplete
24	ML6/20A	NA	VFDB	shuS	heme/hemoglobin transport protein ShuS	Shu (VF0256)	100	99	incomplete
24	ML6/20A	NA	VFDB	shuT	periplasmic binding protein ShuT	Shu (VF0256)	100	97	incomplete
24	ML6/20A	NA	VFDB	shuX	shu locus protein ShuX	Shu (VF0256)	100	98	incomplete
24	ML6/20A	NA	VFDB	stcE	metalloprotease	StcE (VF0209)	100	100	complete
24	ML6/20A	NA	VFDB	stx2A	shiga-like toxin II A subunit encoded by bacteriophage BP-933W	Stx (VF0206)	100	100	complete
24	ML6/20A	NA	VFDB	stx2B	shiga-like toxin II B subunit encoded by bacteriophage BP-933W	Stx (VF0206)	100	97	complete
24	ML6/20A	AE005174	CGE VirulenceFinder	terC_AE005174	Tellurium ion resistance protein	Tellurium ion resistance protein	100	100	NA
24	ML6/20A	CP007491	CGE VirulenceFinder	terC_CP007491	Tellurium ion resistance protein	Tellurium ion resistance protein	100	98.74	NA
24	ML6/20A	MG591698	CGE VirulenceFinder	terC_MG591698	Tellurium ion resistance protein	Tellurium ion resistance protein	99.793	98.65	NA
24	ML6/20A	AP010953	CGE VirulenceFinder	tccP_AP010953	Tir-cytoskeleton coupling protein	Tir-cytoskeleton coupling protein	81.6733	98.86	NA
24	ML6/20A	AB011549	CGE VirulenceFinder	toxB_AB011549	Toxin B	Toxin B	100	99.95	NA
24	ML6/20A	AE005174	CGE VirulenceFinder	tir_AE005174	Translocated intimin receptor protein	Translocated intimin receptor protein	100.716	99.23	NA
24	ML6/20A	NA	VFDB	cesD	chaperone for EspB and EspD	TTSS (VF0191)	100	100	complete
24	ML6/20A	NA	VFDB	cesF	CesF, chaperone for EspF	TTSS (VF0191)	100	100	complete
24	ML6/20A	NA	VFDB	escC	Type III secretion system secretin EscC	TTSS (VF0191)	100	100	complete
24	ML6/20A	NA	VFDB	escD	Type III secretion system outer MS ring protein EscD	TTSS (VF0191)	100	100	complete
24	ML6/20A	NA	VFDB	escF	Type III secretion system needle filament protein EscF	TTSS (VF0191)	100	100	complete
24	ML6/20A	NA	VFDB	escJ	Type III secretion system inner MS ring protein EscJ	TTSS (VF0191)	100	100	complete
24	ML6/20A	NA	VFDB	escN	ATPase EscN	TTSS (VF0191)	100	100	complete
24	ML6/20A	NA	VFDB	escR	Type III secretion systemminor export apparatus protein EscR	TTSS (VF0191)	100	100	complete
24	ML6/20A	NA	VFDB	escS	Type III secretion systemminor export apparatus protein EscS	TTSS (VF0191)	100	100	complete
24	ML6/20A	NA	VFDB	escT	Type III secretion system minor export apparatus protein EscT	TTSS (VF0191)	100	100	complete
24	ML6/20A	NA	VFDB	escU	Type III secretion system export apparatus switch protein EscU	TTSS (VF0191)	100	100	complete
24	ML6/20A	NA	VFDB	escV	Type III secretion system major export apparatus protein	TTSS (VF0191)	100	100	complete
24	ML6/20A	NA	VFDB	sepL	Type III secretion system secretion gatekeeper SepL	TTSS (VF0191)	100	100	complete
24	ML6/20A	NA	VFDB	sepQ	Type III secetion system C ring protein EscQ	TTSS (VF0191)	100	100	complete
24	ML6/20A	NA	VFDB	sepZ	Type III secretion system effector EspZ	TTSS (VF0191)	100	100	complete
24	ML6/20A	NA	VFDB	fimA	Type-1 fimbrial protein, A chain precursor	Type 1 fimbriae (VF0221)	100	94	complete
24	ML6/20A	NA	VFDB	fimB	Type 1 fimbriae Regulatory protein fimB	Type 1 fimbriae (VF0221)	100	100	complete
24	ML6/20A	NA	VFDB	fimC	Chaperone protein fimC precursor	Type 1 fimbriae (VF0221)	100	98	complete
24	ML6/20A	NA	VFDB	fimD	Outer membrane usher protein fimD precursor	Type 1 fimbriae (VF0221)	100	99	complete
24	ML6/20A	NA	VFDB	fimE	Type 1 fimbriae Regulatory protein fimE	Type 1 fimbriae (VF0221)	100	99	complete
24	ML6/20A	NA	VFDB	fimF	FimF protein precursor	Type 1 fimbriae (VF0221)	100	99	complete
24	ML6/20A	NA	VFDB	fimG	FimG protein precursor	Type 1 fimbriae (VF0221)	100	99	complete
24	ML6/20A	NA	VFDB	fimH	FimH protein precursor	Type 1 fimbriae (VF0221)	100	99	complete
24	ML6/20A	NA	VFDB	fimI	Fimbrin-like protein fimI precursor	Type 1 fimbriae (VF0221)	100	97	complete
24	ML6/20A	AB011549	CGE VirulenceFinder	etpD	Type II secretion protein	Type II secretion protein	100	100	NA
24	ML6/20A	FM180568	CGE VirulenceFinder	espF	Type III secretion system	Type III secretion system	100.322	91.81	NA
24	ML6/20A	AE005174	CGE VirulenceFinder	espA_AE005174	Type III secretions system	Type III secretions system	100	100	NA
25	ML6/20E	NA	VFDB	acrB	acriflavine resistance protein B	AcrAB (VF0568)	100	92	incomplete
25	ML6/20E	AF072901	CGE VirulenceFinder	afaD	Afimbrial adhesion	Afimbrial adhesion	100	99.78	NA
25	ML6/20E	NA	VFDB	csgE	curli production assembly/transport protein CsgE	Agf (VF0103)	100	90	incomplete
25	ML6/20E	NA	VFDB	csgG	curli production assembly/transport protein CsgG	Agf (VF0103)	100	96	incomplete
25	ML6/20E	NA	VFDB	allB	allantoinase	Allantion utilization (VF0572)	100	91	incomplete
25	ML6/20E	NA	VFDB	aslA	putative arylsulfatase	AslA (VF0238)	87	93	complete
25	ML6/20E	NA	VFDB	gnd	6-phosphogluconate dehydrogenase	Capsule (VF0560)	100	95	incomplete
25	ML6/20E	AB042002	CGE VirulenceFinder	astA_AB042002	EAST-1 heat-stable toxin	EAST-1 heat-stable toxin	100	100	NA
25	ML6/20E	NA	VFDB	yagV	E. coli common pilus chaperone EcpE	ECP (VF0404)	100	98	complete
25	ML6/20E	NA	VFDB	yagW	polymerized tip adhesin of ECP fibers	ECP (VF0404)	100	99	complete
25	ML6/20E	NA	VFDB	yagX	E. coli common pilus usher EcpC	ECP (VF0404)	100	99	complete
25	ML6/20E	NA	VFDB	yagY	E. coli common pilus chaperone EcpB	ECP (VF0404)	100	99	complete
25	ML6/20E	NA	VFDB	yagZ	E. coli common pilus structural subunit EcpA	ECP (VF0404)	100	100	complete
25	ML6/20E	NA	VFDB	ykgK	regulator protein EcpR	ECP (VF0404)	100	98	complete
25	ML6/20E	NA	VFDB	entB	isochorismatase	Enterobactin (VF0228)	100	99	complete
25	ML6/20E	NA	VFDB	entC	isochorismate synthase 1	Enterobactin (VF0228)	100	99	complete
25	ML6/20E	NA	VFDB	entD	phosphopantetheinyl transferase component of enterobactin synthase multienzyme complex	Enterobactin (VF0228)	100	95	complete
25	ML6/20E	NA	VFDB	entE	2,3-dihydroxybenzoate-AMP ligase component of enterobactin synthase multienzyme complex	Enterobactin (VF0228)	100	99	complete
25	ML6/20E	NA	VFDB	entF	enterobactin synthase multienzyme complex component, ATP-dependent	Enterobactin (VF0228)	100	96	complete
25	ML6/20E	NA	VFDB	fepA	ferrienterobactin outer membrane transporter	Enterobactin (VF0228)	100	99	complete
25	ML6/20E	NA	VFDB	fepB	ferrienterobactin ABC transporter periplasmic binding protein	Enterobactin (VF0228)	100	100	complete
25	ML6/20E	NA	VFDB	fepC	ferrienterobactin ABC transporter ATPase	Enterobactin (VF0228)	99	99	complete
25	ML6/20E	NA	VFDB	fepD	ferrienterobactin ABC transporter permease	Enterobactin (VF0228)	100	99	complete
25	ML6/20E	NA	VFDB	fepG	iron-enterobactin ABC transporter permease	Enterobactin (VF0228)	100	98	complete
25	ML6/20E	NA	VFDB	fdeC	adhesin FdeC	FdeC (VF0506)	99	93	complete
25	ML6/20E	AE014075	CGE VirulenceFinder	iss_AE014075	Increased serum survival	Increased serum survival	78.0702	92.13	NA
25	ML6/20E	CP001509	CGE VirulenceFinder	iss_CP001509	Increased serum survival	Increased serum survival	100	90.48	NA
25	ML6/20E	CP001665	CGE VirulenceFinder	iss_CP001665	Increased serum survival	Increased serum survival	100	100	NA
25	ML6/20E	AP010953	CGE VirulenceFinder	lpfA	Long polar fimbriae	Long polar fimbriae	100	100	NA
25	ML6/20E	NA	VFDB	ompA	outer membrane protein A	OmpA (VF0236)	100	99	complete
25	ML6/20E	NZ_QAFY01000089	CGE VirulenceFinder	ompT_NZ_QAFY01000089	Outer membrane protease (protein protease 7)	Outer membrane protease (protein protease 7)	100	100	NA
25	ML6/20E	NA	VFDB	rcsB	transcriptional regulator RcsB	RcsAB (VF0571)	100	97	incomplete
25	ML6/20E	CP007491	CGE VirulenceFinder	terC_CP007491	Tellurium ion resistance protein	Tellurium ion resistance protein	100	100	NA
25	ML6/20E	MG591698	CGE VirulenceFinder	terC_MG591698	Tellurium ion resistance protein	Tellurium ion resistance protein	99.2754	99.27	NA
25	ML6/20E	NA	VFDB	fimA	Type-1 fimbrial protein, A chain precursor	Type 1 fimbriae (VF0221)	100	90	complete
25	ML6/20E	NA	VFDB	fimB	Type 1 fimbriae Regulatory protein fimB	Type 1 fimbriae (VF0221)	100	100	complete
25	ML6/20E	NA	VFDB	fimC	Chaperone protein fimC precursor	Type 1 fimbriae (VF0221)	100	99	complete
25	ML6/20E	NA	VFDB	fimD	Outer membrane usher protein fimD precursor	Type 1 fimbriae (VF0221)	100	100	complete
25	ML6/20E	NA	VFDB	fimE	Type 1 fimbriae Regulatory protein fimE	Type 1 fimbriae (VF0221)	100	100	complete
25	ML6/20E	NA	VFDB	fimF	FimF protein precursor	Type 1 fimbriae (VF0221)	100	98	complete
25	ML6/20E	NA	VFDB	fimG	FimG protein precursor	Type 1 fimbriae (VF0221)	100	98	complete
25	ML6/20E	NA	VFDB	fimH	FimH protein precursor	Type 1 fimbriae (VF0221)	100	99	complete
25	ML6/20E	NA	VFDB	fimI	Fimbrin-like protein fimI precursor	Type 1 fimbriae (VF0221)	100	98	complete
26	ML6/4B	NA	VFDB	acrB	acriflavine resistance protein B	AcrAB (VF0568)	100	91	incomplete
26	ML6/4B	AE005174	CGE VirulenceFinder	iha_AE005174	Adherence protein	Adherence protein	100	100	NA
26	ML6/4B	NA	VFDB	csgE	curli production assembly/transport protein CsgE	Agf (VF0103)	100	90	incomplete
26	ML6/4B	NA	VFDB	csgG	curli production assembly/transport protein CsgG	Agf (VF0103)	100	96	incomplete
26	ML6/4B	NA	VFDB	allB	allantoinase	Allantion utilization (VF0572)	100	92	incomplete
26	ML6/4B	NA	VFDB	aslA	putative arylsulfatase	AslA (VF0238)	84	97	complete
26	ML6/4B	NA	VFDB	gnd	6-phosphogluconate dehydrogenase	Capsule (VF0560)	100	95	incomplete
26	ML6/4B	NA	VFDB	chuU	heme permease protein ChuU	Chu (VF0227)	100	100	incomplete
26	ML6/4B	NA	VFDB	chuV	ATP-binding hydrophilic protein ChuV	Chu (VF0227)	100	99	incomplete
26	ML6/4B	NA	VFDB	chuW	Putative oxygen independent coproporphyrinogen III oxidase	Chu (VF0227)	100	98	incomplete
26	ML6/4B	NA	VFDB	chuY	ChuY	Chu (VF0227)	100	99	incomplete
26	ML6/4B	AB042005	CGE VirulenceFinder	astA_AB042005	EAST-1 heat-stable toxin	EAST-1 heat-stable toxin	98.2906	91.3	NA
26	ML6/4B	HM099897	CGE VirulenceFinder	astA_HM099897	EAST-1 heat-stable toxin	EAST-1 heat-stable toxin	82.906	100	NA
26	ML6/4B	NA	VFDB	yagV	E. coli common pilus chaperone EcpE	ECP (VF0404)	100	100	complete
26	ML6/4B	NA	VFDB	yagW	polymerized tip adhesin of ECP fibers	ECP (VF0404)	100	100	complete
26	ML6/4B	NA	VFDB	yagX	E. coli common pilus usher EcpC	ECP (VF0404)	100	100	complete
26	ML6/4B	NA	VFDB	yagY	E. coli common pilus chaperone EcpB	ECP (VF0404)	100	100	complete
26	ML6/4B	NA	VFDB	yagZ	E. coli common pilus structural subunit EcpA	ECP (VF0404)	100	100	complete
26	ML6/4B	NA	VFDB	ykgK	regulator protein EcpR	ECP (VF0404)	100	100	complete
26	ML6/4B	NA	VFDB	efa1	EHEC factor for adherence	Efa-1/LifA (VF0204)	98	99	complete
26	ML6/4B	NA	VFDB	ehxA	EHEC hemolysin toxin protein	EHEC hemolysin (VF0207)	100	100	complete
26	ML6/4B	NA	VFDB	entB	isochorismatase	Enterobactin (VF0228)	100	100	complete
26	ML6/4B	NA	VFDB	entC	isochorismate synthase 1	Enterobactin (VF0228)	100	99	complete
26	ML6/4B	NA	VFDB	entD	phosphopantetheinyl transferase component of enterobactin synthase multienzyme complex	Enterobactin (VF0228)	100	95	complete
26	ML6/4B	NA	VFDB	entE	2,3-dihydroxybenzoate-AMP ligase component of enterobactin synthase multienzyme complex	Enterobactin (VF0228)	100	99	complete
26	ML6/4B	NA	VFDB	entF	enterobactin synthase multienzyme complex component, ATP-dependent	Enterobactin (VF0228)	100	97	complete
26	ML6/4B	NA	VFDB	fepA	ferrienterobactin outer membrane transporter	Enterobactin (VF0228)	100	99	complete
26	ML6/4B	NA	VFDB	fepB	ferrienterobactin ABC transporter periplasmic binding protein	Enterobactin (VF0228)	100	99	complete
26	ML6/4B	NA	VFDB	fepC	ferrienterobactin ABC transporter ATPase	Enterobactin (VF0228)	99	99	complete
26	ML6/4B	NA	VFDB	fepD	ferrienterobactin ABC transporter permease	Enterobactin (VF0228)	100	100	complete
26	ML6/4B	NA	VFDB	fepG	iron-enterobactin ABC transporter permease	Enterobactin (VF0228)	100	97	complete
26	ML6/4B	NA	VFDB	espD	Type III secretion system translocator protein EspD, pore protein	EspD (VF0200)	100	100	complete
26	ML6/4B	NA	VFDB	espG	Type III secretion system effector EspG, GTPase activating protein	EspG (VF0201)	100	100	complete
26	ML6/4B	NA	VFDB	espH	Type III secretion system effector EspH, RhoGEF Inhibitor	EspH (VF0197)	100	100	complete
26	ML6/4B	AB011549	CGE VirulenceFinder	espP_AB011549	Extracellular serine protease plasmid-encoded	Extracellular serine protease plasmid-encoded	100	99.97	NA
26	ML6/4B	NA	VFDB	fdeC	adhesin FdeC	FdeC (VF0506)	99	92	complete
26	ML6/4B	NA	VFDB	ehxB	EHEC hemolysin transport protein	Hemolysin (VF0207)	100	100	complete
26	ML6/4B	NA	VFDB	ehxC	EHEC hemolysin transport protein	Hemolysin (VF0207)	100	100	complete
26	ML6/4B	NA	VFDB	ehxD	EHEC hemolysin transport protein	Hemolysin (VF0207)	100	100	complete
26	ML6/4B	CP001509	CGE VirulenceFinder	iss_CP001509	Increased serum survival	Increased serum survival	100	98.3	NA
26	ML6/4B	AF071034	CGE VirulenceFinder	eae	Intimin	Intimin	100	100	NA
26	ML6/4B	NA	VFDB	map	Type III secretion system effector Map, Rho guanine exchange factor	Map (VF0195)	100	100	complete
26	ML6/4B	NA	VFDB	nleC_VF0340	Type III secretion system effector NleC, zinc metalloprotease	NleC (VF0340)	97	100	complete
26	ML6/4B	NA	VFDB	nleD_VF0343	Type III secretion system effector NleD	NleD (VF0343)	100	100	complete
26	ML6/4B	AE005174	CGE VirulenceFinder	nleA_AE005174	Non-LEE encoded effector A	Non-LEE encoded effector A	100	100	NA
26	ML6/4B	AE005174	CGE VirulenceFinder	nleB2_AE005174	Non-LEE encoded effector B	Non-LEE encoded effector B	100	100	NA
26	ML6/4B	AE005174	CGE VirulenceFinder	nleB1_AE005174	Non-LEE encoded effector B	Non-LEE encoded effector B	100	100	NA
26	ML6/4B	NA	VFDB	ompA	outer membrane protein A	OmpA (VF0236)	100	99	complete
26	ML6/4B	UGGA01000003	CGE VirulenceFinder	chuA	Outer membrane hemin receptor	Outer membrane hemin receptor	100	100	NA
26	ML6/4B	AKKX01000238	CGE VirulenceFinder	ompT_AKKX01000238	Outer membrane protease (protein protease 7)	Outer membrane protease (protein protease 7)	100	100	NA
26	ML6/4B	AMTE01000156	CGE VirulenceFinder	traT_AMTE01000156	Outer membrane protein complement resistance	Outer membrane protein complement resistance	100	100	NA
26	ML6/4B	NA	VFDB	paa	outer membrane adhesin Paa	Paa (VF0194)	100	100	complete
26	ML6/4B	AB011549	CGE VirulenceFinder	katP	Plasmid-encoded catalase peroxidase	Plasmid-encoded catalase peroxidase	100	100	NA
26	ML6/4B	AE005174	CGE VirulenceFinder	espJ	Prophage-encoded type III secretion system effector	Prophage-encoded type III secretion system effector	100	100	NA
26	ML6/4B	NA	VFDB	rcsB	transcriptional regulator RcsB	RcsAB (VF0571)	100	97	incomplete
26	ML6/4B	AE005174	CGE VirulenceFinder	espB_AE005174	Secreted protein B	Secreted protein B	100	100	NA
26	ML6/4B	AF461168	CGE VirulenceFinder	stx1A	Shiga toxin 1, subunit A, variant a	Shiga toxin 1, subunit A, variant a	100	100	NA
[truncated: 41 more rows]
