# Supplementary material for: Genomic Diversity, Virulence Gene, and Prophage Arrays of Bovine and Human Shiga Toxigenic and Enteropathogenic Escherichia coli Strains Isolated in Hungary
Source: Front Microbiol. 2022 Jul 5;13:896296. doi: 10.3389/fmicb.2022.896296 (PMC9294531; doi:10.3389/fmicb.2022.896296)
Supplement: Supplementary Table 3 — Prophages or prophage-like sequences identified by PHASTER in the WGS of strains determined in the current study. [file Table_3.XLSX]

## Sheet: Tabelle1
Strain	# of intact phages	# of incomplete phages	# of questionable phages	total amount of prophages	Intact Phage 1	Intact phage 2	Intact phage 3	Intact phage 4	Intact phage 5
52	1	9	2	12	NC_019716
65	0	9	1	10
1511	2	5	1	8	NC_009514	NC_031940
1512	3	6	1	10	NC_028943	NC_049918	NC_019716
1513	0	6	0	6
1514	2	10	0	12	NC_028943	NC_019716
1515	1	7	2	10	NC_001609
34-2	1	2	2	5	NC_026014
64-2	2	7	2	11	NC_026014	NC_004813
Emőd10B	4	2	1	7	NC_019716	NC_049342	NC_022750	NC_027398
KP1A	2	6	2	10	NC_049344	NC_019716
KP2E	2	6	2	10	NC_049344	NC_019716
KP4E	3	7	2	12	NC_049344	NC_000929	NC_019716
MGKF1	2	11	2	15	NC_000929	NC_019716
ML2/4E	2	3	0	5	NC_049457	NC_019716
ML2/7C	1	6	0	7	NC_019706
ML2/9C	3	5	0	8	NC_001895	NC_031129	NC_024365
ML5/10A	5	4	2	11	NC_019501	NC_048170	NC_001895	NC_019711	NC_019716
ML5/5A	4	7	1	12	NC_001416	NC_049457	NC_041884	NC_004813
ML5/6D	5	4	1	10	NC_003444	NC_048874	NC_042128	NC_011357	NC_010392
ML6/11A	2	10	0	12	NC_028943	NC_019716
ML6/1A	2	12	0	14	NC_028943	NC_019716
ML6/20A	2	10	0	12	NC_028943	NC_019716
ML6/20E	2	5	1	8	NC_024369	NC_024365
ML6/4B	2	11	0	13	NC_028943	NC_019716
MOS2/3A	4	10	2	16	NC_000929	NC_028699	NC_047818	NC_026014
